# Supplementary material for: Mass Spectrometry Imaging of Lipids in Human Skin Disease Model Hidradenitis Suppurativa by Laser Desorption Ionization from Silicon Nanopost Arrays
Source: Sci Rep. 2019 Nov 25;9:17508. doi: 10.1038/s41598-019-53938-0 (PMC6877612; doi:10.1038/s41598-019-53938-0)
Supplement: Supplementary file 2 — Supplementary Information [file 41598_2019_53938_MOESM2_ESM.xlsx]

## Sheet: PCA-Loadings_Dermis
	PCA loadings obtained from comparison of dermis region spectra of HS-affected and control skin samples. Parameters for PCA analysis are available in the main text.
	% variance explained:	0.734	0.102	0.053	0.026	0.022	0.017	0.015	0.012
m/z	Possible ion IDs	PC1	PC2	PC3	PC4	PC5	PC6	PC7	PC8
234.94	-	0.026322	0.0069173	-0.10426	-0.079989	0.031312	-0.16186	-0.15457	-0.061701
247.242	-	-0.037911	-0.071924	-0.029142	0.0015713	0.010898	-0.02263	0.034397	0.041224
248.102	-	0.053756	-0.023285	0.015697	0.016035	0.046234	0.0062638	-0.03923	0.066249
262.117	-	0.06032	-0.025582	-0.013231	0.056459	0.0046836	0.032758	-0.026325	-0.01574
263.237	-	-0.043926	-0.067681	-0.024811	0.0084891	0.0071579	0.0063058	0.043109	0.043918
264.133	-	0.052059	-0.029934	0.0094589	0.012072	0.042772	0.0071441	-0.034431	0.071723
264.269	-	0.063966	0.04088	-0.041237	0.021198	-0.025298	-0.018379	-0.029736	-0.016804
265.253	-	-0.045099	-0.080832	-0.0010862	0.016019	-0.094473	-0.0224	-0.021758	0.035313
276.133	-	0.061539	-0.018611	-0.014903	0.040285	0.0091006	0.023746	-0.025456	-0.0018666
290.149	-	0.062795	0.0016589	0.013674	0.024311	-0.016907	0.024938	-0.032696	-0.013745
291.144	-	0.058564	-0.037299	0.028033	0.065048	0.021816	-0.023682	-0.049896	0.021512
293.159	-	0.05662	-0.030513	0.048034	0.057537	-0.014606	-0.011128	-0.057374	0.025808
295.195	-	-0.017245	-0.071986	-0.034473	0.010925	-0.040176	-0.095782	0.11567	0.13679
304.164	[S1P(d14:2)+H-H2O]+	0.062271	0.0065994	0.0020833	0.026755	-0.018662	0.032053	-0.032577	-0.011205
305.124	-	0.053125	-0.039108	0.037437	0.043138	0.0031714	0.043301	-0.032634	0.010307
305.16	-	0.060412	-0.0029889	0.0042006	0.034216	-0.028304	0.02971	-0.047786	0.011454
307.175	-	0.057649	-0.03068	0.049045	0.049655	-0.021721	-0.014914	-0.05061	0.0046791
313.205	-	-0.020425	-0.077231	-0.041793	0.027745	-0.045013	0.016801	0.10584	0.10761
313.274	-	-0.025666	-0.079708	-0.04273	-0.014936	0.047566	0.037508	-0.064302	-0.062634
317.16	-	0.057673	-0.026203	0.044609	0.046919	-0.0055849	-0.011668	-0.049571	0.013861
318.18	-	0.059096	-0.013901	-0.013465	0.044459	0.042576	-0.01884	0.0011204	0.0086615
319.139	-	0.062358	-0.026693	-0.015814	0.048937	0.016006	0.029384	-0.021385	-0.019848
319.175	-	0.061434	-0.015367	-0.021317	0.045179	-0.001791	0.0069736	0.011427	0.024543
319.195	-	-0.044189	-0.063095	-0.021869	0.028073	-0.037257	0.021539	0.11173	0.11727
321.155	-	0.054322	-0.015184	0.024595	0.036565	0.059882	0.0087557	-0.049562	0.081551
321.191	-	0.052967	-0.030036	0.045992	0.081099	0.0014339	-0.0021965	-0.074762	0.078826
321.211	-	-0.043212	-0.077982	0.011957	0.049315	-0.11936	-0.034427	0.087817	0.04764
327.228	-	0.0074335	0.029676	-0.028115	0.13181	0.14158	-0.052201	-0.025697	-0.019559
328.139	-	0.048831	-0.052167	0.040977	0.012018	0.020794	-0.0042269	0.055374	-0.029862
331.139	-	0.055764	-0.012882	-0.0056631	0.020825	-0.00069055	0.044659	-0.001206	-0.0078466
331.175	-	0.058035	-0.026781	0.047292	0.046727	-0.010565	-0.013638	-0.046977	0.0043024
332.196	[S1P(d16:2)+H-H2O]+	0.052966	-0.023919	0.014841	0.023038	0.048877	0.0058987	-0.037305	0.068931
333.154	-	0.05455	-0.011972	0.0076107	0.096201	0.02606	-0.0027826	0.13343	-0.089116
333.191	-	0.06304	-0.0099764	-0.0029806	0.039601	-0.0014479	-0.031346	-0.0055663	-0.0084102
335.17	-	0.05651	-0.046628	0.043655	-0.005589	-0.025829	-0.0021344	-0.030309	0.012927
335.207	-	0.055632	-0.034556	0.042961	0.038121	-0.0044582	-0.011048	-0.024805	0.0013605
337.205	-	-0.020446	-0.075192	-0.044661	0.056484	-0.066561	0.11381	0.14334	0.11296
337.274	-	-0.014122	-0.083929	-0.051111	-0.013052	0.058573	0.050373	-0.076019	-0.096869
339.221	-	-0.034181	-0.081297	-0.010506	0.05626	-0.10689	0.042009	0.10373	0.061502
339.29	[MG(18:1)+H-H2O]+, [MG(O-16:0)+Na]+	-0.033238	-0.077018	-0.046174	-0.025998	0.0072486	0.029784	-0.077126	0.042888
341.306	[MG(18:0)+H-H2O]+	0.049103	0.0080309	-0.055768	0.055481	0.034602	-0.0031914	-0.038393	0.087643
343.176	-	0.051047	-0.035681	0.045709	0.058424	0.022706	-0.016274	0.031729	-0.038612
345.155	-	0.06133	-0.0018528	0.007705	0.01082	-0.0061007	-0.0053725	-0.018854	0.0038387
345.191	-	0.05779	-0.034217	0.046287	0.035615	-0.027794	-0.014281	-0.047738	0.00065234
347.096	-	0.063244	0.018106	-0.035035	-0.031787	-0.034114	-0.011058	0.0056605	-0.037439
347.17	-	0.062916	-0.026079	-0.018706	0.033106	-0.0079188	0.031586	-0.0042026	-0.033388
347.207	-	0.061015	-0.024699	-0.017638	0.059521	0.026714	0.0055733	-0.010411	-0.016894
348.166	-	0.052331	-0.023692	0.045159	0.097119	0.01707	-0.0058061	-0.064094	0.067843
349.186	-	0.054599	-0.03443	0.033779	0.034814	0.0066722	-0.0023497	-0.042431	0.044043
349.219	-	0.055182	-0.028233	0.022875	0.05269	-0.014787	-0.018298	-0.059858	0.019112
350.182	-	0.056068	-0.026346	0.040546	0.055833	0.0026768	-0.011504	-0.045301	0.02
356.171	-	0.05021	-0.046466	0.043309	0.013372	0.026869	-0.0054882	0.055576	-0.037607
357.192	-	0.054559	-0.0273	0.032897	0.056382	0.01038	-0.010942	-0.039682	0.024826
359.17	-	0.058263	-0.025607	0.044068	0.042188	-0.0080529	-0.011897	-0.052012	0.011975
359.207	-	0.055341	-0.03342	0.039462	0.037265	-0.00021429	-0.012087	-0.020167	-0.0031482
361.185	-	0.063404	-0.01999	-0.016395	0.051934	-0.0090205	0.003124	0.018068	0.0030946
361.222	-	0.055528	-0.026261	0.03721	0.063665	-0.0039308	0.027578	-0.050728	-0.0073875
362.181	-	0.058965	0.0021263	0.0060752	0.043156	-0.018438	0.034207	-0.019727	-0.004387
364.197	-	0.061571	-0.0030616	0.011621	0.014778	-0.016761	-0.0085944	-0.013757	-0.0097318
365.107	-	0.061626	0.02577	-0.039401	-0.0010401	-0.023355	-0.018139	0.0096309	-0.045312
367.285	-	-0.02197	-0.083592	-0.04646	-0.011418	0.044461	0.016525	-0.04721	-0.051159
369.353	-	0.048978	0.06176	-0.047637	-0.062653	0.10401	-0.027365	-0.11957	-0.036069
372.166	-	0.050951	-0.032993	0.043247	0.063673	0.027443	-0.016829	0.028827	-0.035125
373.187	-	0.061708	-0.0084282	0.013622	0.01298	-0.036876	-0.014218	-0.016007	-0.025843
373.222	-	0.051138	-0.024596	0.034527	0.093484	0.023332	-0.005897	-0.059541	0.071036
374.181	-	0.057158	-0.030214	0.046293	0.045189	-0.0093444	-0.0096954	-0.049309	0.019656
375.202	-	0.06125	-0.027644	-0.026469	0.041045	0.017424	0.024712	0.010465	-0.024551
375.238	-	0.054614	-0.03586	0.03478	0.040215	-0.0055934	-0.010499	-0.033876	0.016283
376.16	-	0.055647	0.0099424	-0.017122	0.027517	0.055952	0.056438	-0.021329	0.03961
376.197	-	0.063971	-0.0123	-0.017631	0.041099	-0.0090833	0.020928	-0.037033	-0.018711
378.213	-	0.063059	-0.0030278	0.019483	0.01903	-0.026373	-0.013314	-0.025311	-0.02032
386.181	[NAT(15:1)+K]+	0.053487	-0.023581	0.054913	0.062465	0.037459	-0.016137	0.030872	-0.048
387.202	-	0.049471	0.016249	-0.087575	0.04666	-0.026458	-0.042966	-0.042615	-0.022071
388.122	-	0.065225	0.010251	-0.033956	0.019792	0.005636	-0.018423	-0.034163	-0.055504
388.197	-	0.062711	-0.0050188	0.020597	0.013151	-0.024702	-0.01132	-0.01391	-0.024279
389.218	-	0.061929	0.00069754	0.0058364	0.0091565	-0.036061	0.022491	-0.0068269	-0.032569
390.176	[S1P(d16:1)+K]+	0.059305	-0.024349	-0.005184	0.06241	0.0083817	0.047887	-0.016584	-0.019716
390.212	-	0.060214	-0.03419	-0.0096434	0.042595	-0.029322	0.0023659	0.040673	0.021453
392.192	[S1P(d16:0)+K]+	0.056554	-0.028191	0.043259	0.041227	0.0062851	-0.0087863	-0.032945	0.011827
392.228	[NAT(20:5)+H-H2O]+	0.062346	-0.0043693	0.012178	0.0072073	-0.023167	-0.011069	-0.015979	-0.019943
393.3	-	-0.035962	-0.075049	-0.03268	-0.0037296	0.024283	0.0015804	0.0036379	0.005795
399.211	-	0.053541	-0.037999	0.062222	0.034496	0.011105	-0.015195	0.046049	-0.068498
400.197	-	0.057619	-0.032329	0.049923	0.032837	-0.011357	-0.012048	-0.028728	-0.0086891
401.19	-	0.054185	-0.037547	0.035619	0.031982	0.00098233	-0.0098901	-0.015399	0.0027507
401.221	-	0.056555	-0.034651	0.041057	0.02802	-0.011783	-0.012277	-0.028002	-0.0049995
402.176	-	0.055621	-0.050339	0.016815	0.054765	0.024714	0.036118	-0.034625	-0.0069655
402.213	-	0.062141	0.0019291	-0.00027528	-0.004687	-0.0085125	-0.0031051	-0.013227	0.0015307
403.233	-	0.063513	0.003351	0.0066217	0.0090777	-0.028006	-0.012079	-0.019156	-0.021211
404.191	-	0.061357	-0.024214	-0.011286	0.033381	-0.027628	0.013313	0.025905	0.002559
404.228	-	0.060743	-0.021092	-0.024387	0.034032	-0.010048	-0.016199	0.03115	0.034714
406.134	-	0.05328	0.019478	-0.029957	0.037133	0.0259	-0.018621	0.081891	-0.07115
406.207	-	0.055125	-0.029204	0.048544	0.054698	-0.0028196	-0.014844	-0.032803	0.02596
406.245	-	0.05887	-0.031686	0.04536	0.022341	-0.019592	-0.0093459	-0.050627	0.0098198
413.191	-	0.054847	-0.040106	0.043419	0.024996	-0.0016074	-0.0045247	-0.019268	0.013503
414.212	[NAT(17:1)+K]+	0.061124	-0.0017043	0.019753	0.028655	-0.0071794	-0.011389	-0.0035889	-0.022711
415.206	-	0.053822	-0.049002	0.039633	-0.0066709	-0.0053049	-0.0013929	0.0035767	-0.0013383
416.193	[S1P(d18:2)+K]+	0.061236	-0.0011818	-0.0019612	0.0060746	-0.01424	-0.0060349	-0.027907	0.010627
416.228	[NAT(17:0)+K]+	0.062618	-0.018401	0.003375	0.027521	-0.01433	0.014831	-0.00032447	-0.024928
417.251	-	0.055272	-0.032065	0.035374	0.032111	0.00476	-0.011852	-0.017035	-0.0048898
418.208	[S1P(d18:1)+K]+	0.06285	-0.020679	-0.015337	0.040171	0.0024261	0.029776	0.0023967	-0.032617
418.244	[NAT(22:6)+H-H2O]+	0.063269	-0.022325	-0.0036508	0.028134	-0.0068929	0.0022905	-0.0086303	-0.015906
419.316	-	-0.0037288	0.033042	-0.09125	0.097411	0.097389	-0.06626	-0.04866	-0.082142
420.224	[S1P(d18:0)+K]+	0.053891	-0.023695	0.023483	0.01078	0.05508	0.0064306	-0.014351	0.043547
420.26	[NAT(22:5)+H-H2O]+	0.057271	-0.036386	0.043987	0.033589	-0.031183	-0.015387	-0.04474	-0.0030652
421.213	-	0.052886	0.029771	-0.027704	0.035576	0.080227	-0.0043202	0.078835	-0.030699
423.347	-	-0.0037495	-0.080582	-0.042561	-0.035405	0.03754	-0.12148	-0.023424	-0.0084532
426.212	[NAT(18:2)+K]+	0.051068	-0.038428	0.013863	-0.01176	0.047187	0.010448	0.0018299	0.047887
427.207	-	0.056391	-0.042776	0.054016	-0.00065075	-0.0078088	-0.0058817	0.0081104	-0.028284
427.379	-	0.021351	-0.015089	-0.092901	0.017253	0.048949	-0.12528	-0.03689	-0.10673
428.192	-	0.054505	-0.042523	0.03544	0.02034	-0.014081	-0.0099833	-0.01952	0.00071157
428.229	-	0.056934	-0.038405	0.045919	0.012472	-0.012442	-0.0081181	-0.019369	-0.0076512
429.223	-	0.050791	-0.047453	0.049973	0.016596	0.017069	-0.007636	0.054105	-0.046114
430.209	-	0.061632	-0.02211	-0.018844	0.018487	0.011844	0.032708	-0.007146	-0.023084
430.244	[NAT(18:0)+K]+	0.062287	-0.013947	-0.0065879	0.039214	0.020407	-0.025658	-0.0066957	-0.01552
432.224	-	0.065125	-0.020407	-0.015034	0.017794	-0.0012556	0.018451	-0.012156	-0.027539
432.259	-	0.058047	-0.034682	0.069958	0.03399	-0.043789	0.014062	-0.032825	-0.017052
433.217	-	0.056103	-0.00096882	0.007195	0.054529	0.0052658	0.003782	-0.040841	0.069716
434.239	-	0.053047	-0.044191	0.029901	0.0099274	0.005999	0.0012415	-0.01897	0.034747
435.233	-	0.055762	-0.033264	0.045421	0.043997	-0.0027342	-0.009516	-0.031566	0.011152
437.205	-	0.058747	-0.0015556	-0.052351	0.068362	-0.0065712	0.0034658	0.083184	0.070586
440.229	-	0.051722	-0.037597	0.041825	0.025727	0.024969	-0.01418	0.049777	-0.057747
441.223	-	0.053941	-0.037753	0.066791	0.033795	0.011974	-0.013702	0.046655	-0.068014
441.239	[LPA(20:4)+H-H2O]+, [MG(22:6)+K]+, [LPA(O-16:0)+2Na-H]+	0.058943	0.041843	-0.053076	-0.0072403	0.031096	0.00021894	-0.019726	0.064862
441.298	-	-0.021244	0.05624	-0.10176	0.11419	0.03993	0.069405	-0.17046	0.051389
442.209	-	0.051967	-0.036301	0.013236	-0.013734	0.043125	0.0098479	-0.0073886	0.049724
442.244	-	0.05318	-0.032696	0.054432	0.044031	0.022377	-0.016275	0.040743	-0.060102
443.24	-	0.050857	-0.047417	0.054479	0.021793	0.016876	-0.006539	0.051301	-0.041329
443.255	[LPA(20:3)+H-H2O]+, [MG(22:5)+K]+	0.057794	0.033827	-0.057012	-0.0010923	0.03314	4.4094e-06	-0.006884	0.031174
444.225	[S1P(d20:2)+K]+	0.063497	-0.0014991	0.01307	0.0055076	-0.030974	-0.0090781	-0.020006	-0.015306
444.26	[HexSph(t14:1)+Na]+	0.060176	0.012182	0.00085269	0.025229	-0.0040705	-0.01397	0.01055	-0.0023326
445.218	-	0.050564	-0.044653	0.038252	0.048951	-0.00040654	0.0036017	-0.047866	0.075526
446.24	[S1P(d20:1)+K]+	0.065426	-0.020793	-0.0157	0.0068543	-0.00027111	-0.022163	-0.021141	-0.0011534
446.275	[HexSph(t14:0)+Na]+	0.058356	-0.051591	0.026733	0.053558	0.021157	-0.022869	-0.041785	0.026679
447.233	-	0.058945	-0.032788	0.052637	0.028638	-0.021594	-0.0092364	-0.04845	0.0077055
449.361	-	-0.019549	0.082561	-0.058866	0.082739	0.011166	0.090501	-0.12381	0.068246
453.179	-	0.061083	-0.02836	-0.054948	-0.049267	-0.039274	-0.033809	0.0024417	0.061527
454.21	-	0.049823	-0.048513	0.039623	0.0076251	0.022908	-0.006593	0.058397	-0.042411
455.19	-	0.023803	-0.038545	-0.086777	0.11277	-0.043598	-0.21428	-0.0011039	0.057053
455.239	-	0.050162	-0.049753	0.047031	0.015494	0.013762	-0.0081009	0.054288	-0.045073
455.313	-	0.0071698	-0.053709	-0.043199	0.068138	0.073472	0.018628	-0.12828	-0.094923
457.272	-	-0.0011909	-0.080388	-0.078053	-0.0082449	-0.02277	0.21717	-0.14227	0.0029577
458.241	-	0.056932	-0.038483	0.033832	0.0011418	-0.014377	-0.0029827	-0.043513	0.025229
459.234	-	0.0552	-0.038809	0.042466	0.035483	-0.012561	0.034489	-0.035829	-0.0065411
459.27	-	0.050153	-0.048019	0.042312	0.011433	0.020007	-0.0077679	0.05654	-0.045042
460.255	-	0.06169	-0.013434	0.0085115	-0.024643	-0.028068	-0.00267	-0.0067851	-0.010394
461.204	[LPA(17:1)+K]+	0.053324	0.029591	-0.03161	0.011903	-0.041541	-0.057158	0.09186	0.074701
461.25	-	0.064789	-0.0074986	0.026225	-0.010947	-0.036337	-0.0068416	-0.012227	-0.028339
462.271	-	0.051336	-0.042449	0.053741	0.014864	0.037979	-0.00046221	0.055443	-0.030371
463.22	[LPA(17:0)+K]+	0.058687	-0.0021658	-0.050038	0.071294	-0.029561	0.015511	0.099561	0.061589
463.265	-	0.055262	-0.043322	0.037118	0.0076984	-0.01297	-0.0046211	-0.024342	0.012409
465.236	[LPA(22:6)+H-H2O]+	0.059818	0.006581	-0.052791	0.07918	-0.012987	0.038359	0.12239	0.051338
465.335	-	-0.0043724	-0.07723	-0.07984	-0.031379	-0.029838	0.21668	-0.20112	0.03156
469.255	-	0.050632	-0.045156	0.046839	0.0083286	0.033972	-0.0019855	0.058538	-0.034421
470.213	-	0.04506	-0.054286	-0.026358	0.050341	-0.11358	-0.060325	-0.044323	-0.076838
471.233	-	0.054846	-0.045582	0.040575	0.0016873	-0.011923	-0.0066521	-0.0028855	-0.011647
472.259	-	0.045978	-0.046908	-0.033166	0.054845	-0.097922	-0.055416	-0.064825	-0.045034
473.214	-	0.051512	-0.04351	0.050759	0.032024	0.0096042	-0.014567	0.046209	-0.056943
473.249	[LysoSM(d16:2)+K]+	0.056905	-0.043813	0.045817	0.001479	-0.02361	-0.0050106	-0.026967	0.0030067
474.271	-	0.060759	-0.013524	0.0052219	-0.019274	-0.022786	-0.0039665	-0.0053902	-0.009515
475.229	-	0.056855	-0.039124	0.044229	0.010149	-0.0093153	-0.00079909	-0.037017	0.026193
475.264	-	0.058203	-0.043588	0.043804	-0.0039435	-0.03729	-0.0033114	-0.053546	0.022332
477.281	[LysoSM(d16:0)+K]+	0.058911	-0.042116	0.072226	-0.012663	-0.031413	-0.0071636	-0.010171	-0.0019646
477.393	-	-0.0070159	-0.087467	-0.050323	-0.020264	0.032953	-0.035225	-0.027681	-0.027717
479.194	-	0.06006	-0.020237	-0.047974	-0.0068938	-0.070547	-0.0098748	0.0016926	0.043114
481.21	-	0.060821	-0.021084	-0.059094	-0.02167	-0.043015	0.04852	0.055942	0.027495
483.233	-	0.05166	-0.052638	0.028928	-0.016099	0.0048537	0.0034202	0.0095729	0.014456
484.228	-	0.054593	-0.055537	0.043038	-0.015028	-0.03535	-0.0020576	-0.016444	0.0041549
485.204	-	0.05991	0.0094599	-0.04125	0.054374	0.02686	-0.061678	0.075264	0.040009
485.249	-	0.054791	-0.047802	0.0438	0.0064963	-0.016927	-0.00080294	-0.024312	0.020984
486.241	[SHexSph(t14:0)+H-H2O]+	0.05189	-0.052317	0.02723	-0.014619	0.00042286	0.0018836	0.0041046	0.014785
487.233	-	0.046256	-0.078178	0.011649	-0.082065	-0.032983	0.012511	0.017167	0.024883
487.265	-	0.057965	-0.042228	0.057396	0.0039514	-0.024795	-0.0082937	-0.01261	-0.02371
489.247	-	0.047918	-0.081128	0.03221	-0.080501	-0.049553	0.013393	0.014151	0.016645
489.281	-	0.057059	-0.042428	0.051336	0.0060781	-0.03572	-0.010233	-0.035058	0.017299
490.24	-	0.047271	-0.041878	-0.041203	-0.12329	0.014558	0.029756	0.053047	0.0489
491.41	-	-0.0066246	-0.086239	-0.054026	-0.017136	0.05814	-0.0096883	-0.063878	-0.080704
492.257	-	0.054627	-0.046317	0.03882	0.013179	-0.019918	-0.0045966	-0.029198	0.018672
493.255	[LPG(15:0)+Na]+	0.047987	-0.07758	0.027049	-0.095365	-0.034243	0.01012	0.044569	-0.018178
495.441	-	0.0069319	-0.089782	-0.065186	0.010968	0.024323	0.02303	-0.0036541	-0.043538
497.144	-	0.052264	-0.057313	0.07523	-0.0029985	-0.020874	-0.0098083	0.064817	-0.084698
497.185	-	0.052674	-0.054477	-0.042883	-0.13677	-0.12179	-0.0022811	-0.022903	-0.0079582
497.249	-	0.049536	-0.049074	0.048315	0.032939	0.013008	-0.0088245	0.044452	-0.032774
498.152	-	0.052666	-0.060121	0.080195	-0.013676	-0.031189	-0.01065	0.070577	-0.099314
499.264	-	0.055916	-0.046406	0.048004	-0.021757	-0.0027225	0.00246	0.0053032	-0.0062544
501.179	-	0.04326	-0.041768	-0.079574	-0.095068	-0.019122	0.013062	0.016958	0.060847
501.245	-	0.055625	-0.041094	0.035181	0.010567	-0.012985	-0.0049706	-0.032538	0.018155
501.281	[LysoSM(d18:2)+K]+	0.053258	-0.043539	0.035193	0.018161	0.0028675	-0.003605	-0.009759	0.014527
503.26	-	0.056486	-0.042281	0.040289	0.011949	-0.02719	-0.0087198	-0.035797	0.0058363
503.296	[LysoSM(d18:1)+K]+	0.058163	-0.042022	0.057168	0.0016952	-0.020738	-0.0033048	-0.022318	-0.0033916
503.41	-	-0.0016351	-0.081928	-0.044384	-0.030707	0.025942	-0.10361	-0.010501	0.003073
507.292	[LysoSM(d18:2)+2Na-H]+	0.050233	-0.045219	0.071889	-0.0094077	0.034054	-0.0043069	0.095654	-0.046265
508.255	-	0.050232	-0.040119	0.041635	0.040239	0.031086	-0.0095784	0.041175	-0.028331
509.149	-	0.061002	-0.00092123	-0.030081	-0.064982	-0.029227	-0.0027393	0.019716	-0.031026
511.264	-	0.048769	-0.048825	0.038046	0.027212	0.022362	-0.0073936	0.047241	-0.025723
515.236	[LPG(15:0)+2Na-H]+	0.04778	-0.077721	0.02667	-0.092372	-0.030566	0.013378	0.037484	-0.0015782
515.262	-	0.054692	-0.043301	0.040534	0.0082269	-0.0018556	-0.0026069	-0.010346	0.0082889
515.297	-	0.049562	-0.047756	0.044529	0.023596	0.024942	-0.0051553	0.049649	-0.027435
516.255	-	0.049206	-0.049544	0.040495	0.020319	0.020176	-0.0070771	0.051192	-0.032496
517.277	-	0.055717	-0.043413	0.045331	0.01083	-0.013479	-0.0043505	-0.020022	0.0065332
517.425	-	-0.01548	-0.08673	-0.047647	-0.0087953	0.035384	-0.029793	-0.0057383	-0.021218
518.271	-	0.053642	-0.050069	0.044255	0.010865	-0.019385	-0.0073996	-0.0023362	-0.0096456
519.441	-	-0.017558	-0.088737	-0.051637	0.010118	0.010914	0.028981	0.022105	0.0028737
521.457	[DG(30:1)+H-H2O]+, [DG(O-28:0)+Na]+, [MG(28:0)+Na]+	-0.0347	-0.076168	-0.034481	0.0020418	0.022956	0.0023896	0.015674	0.0084011
523.265	-	0.056714	-0.047687	0.040341	-0.037663	-0.016283	0.0024347	-0.010167	-0.00014717
523.472	[DG(30:0)+H-H2O]+	-0.044562	-0.067182	-0.025078	-0.00042753	0.028343	0.0029724	0.0051566	0.0073937
524.251	-	0.055048	0.00076765	-0.067473	-0.057295	-0.0049779	0.0046663	-0.023033	0.049141
525.28	-	0.049649	-0.041839	0.0088284	-0.0073722	0.045821	0.010947	-0.00068208	0.058816
530.271	[NAT(26:6)+K]+	0.050559	-0.046017	0.047706	0.025997	0.017424	-0.0094663	0.048937	-0.042435
531.292	-	0.054314	-0.041858	0.031036	-0.00024807	0.0063987	0.00056384	-0.01497	0.022432
533.308	-	0.050842	-0.048692	0.052034	-0.010734	0.032667	0.0023211	0.068756	-0.040026
542.492	-	0.060342	0.06009	-0.04468	0.019665	-0.019712	0.033675	0.066045	-0.010266
543.439	-	-0.0131	-0.086127	-0.049165	-0.002435	0.033023	-0.043835	0.0093495	-0.012521
544.286	-	0.054007	-0.052278	0.037922	-0.0037072	-0.026278	-0.0040351	-0.015963	0.0063711
545.455	[DG(32:3)+H-H2O]+, [DG(P-30:1)+Na]+, [MG(30:2)+Na]+	-0.032674	-0.076737	-0.034197	-0.0012092	0.022644	-0.022684	0.021552	0.016396
546.266	-	0.048543	-0.047401	0.027277	0.035221	0.020079	0.0083528	-0.026276	0.079307
546.302	-	0.054313	-0.042682	0.034117	0.015863	-0.010548	-0.0098229	-0.01248	-0.0044798
547.263	-	0.054272	-0.046366	0.027578	-0.01516	-0.0059106	-2.4827e-05	-0.014853	0.016573
547.473	[DG(32:2)+H-H2O]+, [DG(O-30:1)+Na]+, [DG(P-30:0)+Na]+, [MG(30:1)+Na]+	-0.045969	-0.06611	-0.022605	0.00051889	0.021949	0.0026679	0.018057	0.020415
549.279	-	0.045512	-0.079013	0.017025	-0.071992	-0.02818	0.011808	0.028161	0.01843
549.488	[DG(32:1)+H-H2O]+, [DG(O-30:0)+Na]+, [MG(30:0)+Na]+	-0.053658	-0.074014	0.016877	0.028325	-0.06536	-0.026239	0.0070441	-0.033805
550.176	-	0.060285	0.021832	-0.032598	-0.003876	-0.013757	-0.016805	0.041378	-0.06473
551.505	-	-0.010138	0.021739	-0.032159	-0.049931	0.034326	0.010303	-0.086386	0.071726
558.301	[NAT(28:6)+K]+	0.050955	-0.047105	0.052394	0.025951	0.0099014	-0.010862	0.049108	-0.049927
560.503	[CAR(29:2)+H-H2O]+, [Cer(d34:1)+Na]+	0.055868	0.0669	-0.038141	0.038007	0.091046	-0.0050323	0.093172	-0.055665
561.279	-	0.052848	-0.049554	0.021732	-0.012557	-0.0075246	0.00064206	-0.018248	0.027988
563.505	-	-0.015305	-0.083587	-0.047239	-0.021232	0.045122	-0.053779	-0.046325	-0.034284
568.187	-	0.051009	0.042289	-0.073831	0.019425	0.031902	-0.031753	0.09395	-0.11167
569.455	[DG(34:5)+H-H2O]+, [MG(32:4)+Na]+, [DG(O-30:1)+2Na-H]+, [DG(P-30:0)+2Na-H]+, [MG(30:1)+2Na-H]+	-0.030568	-0.074878	-0.030232	-0.0090458	0.020815	-0.067345	0.033008	0.033789
571.471	[DG(34:4)+H-H2O]+, [DG(O-30:0)+2Na-H]+, [MG(30:0)+2Na-H]+	-0.044088	-0.076665	0.004672	0.020123	-0.051271	-0.058122	0.024014	-0.0089046
573.488	[DG(34:3)+H-H2O]+, [DG(P-32:1)+Na]+	-0.03429	0.032825	-1.9528e-05	0.035675	0.024947	0.019358	9.7194e-05	0.065895
574.295	-	0.048406	-0.054109	0.028301	0.02233	0.0016408	0.0094155	-0.03224	0.081149
575.505	[DG(34:2)+H-H2O]+, [DG(O-32:1)+Na]+, [DG(P-32:0)+Na]+, [MG(32:1)+Na]+	-0.045797	0.0064432	0.029242	0.014592	-0.10433	0.022262	-0.023361	0.021043
577.521	[DG(34:1)+H-H2O]+, [DG(O-32:0)+Na]+, [MG(32:0)+Na]+	-0.039822	-0.014221	0.013055	0.011716	-0.098643	-0.016354	-0.041644	0.017936
579.54	-	0.01132	0.012005	-0.098115	0.14881	0.023654	0.16689	0.059896	-0.056267
589.31	-	0.049769	-0.04746	0.041487	0.020864	0.021409	-0.0079829	0.05127	-0.03681
589.519	-	-0.012875	-0.086718	-0.051386	-0.01246	0.036932	-0.037865	-0.029924	-0.026681
591.536	-	-0.015805	-0.084291	-0.046889	-0.0083649	0.03063	-0.073841	0.0030008	0.0032571
595.47	[DG(36:6)+H-H2O]+, [DG(P-34:4)+Na]+, [MG(34:5)+Na]+, [DG(P-32:1)+2Na-H]+	-0.042902	-0.066325	-0.022297	0.0039343	0.0078877	-0.033679	0.052004	0.056767
597.487	[DG(36:5)+H-H2O]+, [DG(O-34:4)+Na]+, [DG(P-34:3)+Na]+, [MG(34:4)+Na]+, [DG(O-32:1)+2Na-H]+, [DG(P-32:0)+2Na-H]+, [MG(32:1)+2Na-H]+	-0.041781	0.014998	0.014821	0.054125	-0.08242	-0.019124	0.027	0.025916
599.503	[DG(36:4)+H-H2O]+, [DG(O-34:3)+Na]+, [DG(P-34:2)+Na]+, [DG(O-32:0)+2Na-H]+, [MG(32:0)+2Na-H]+	-0.035946	-0.0080415	0.0023677	0.03627	-0.077497	-0.031611	-0.0035748	0.042405
601.521	[DG(36:3)+H-H2O]+, [DG(O-34:2)+Na]+, [DG(P-34:1)+Na]+	-0.047769	0.0093482	-0.037475	0.063427	-0.16141	-0.025777	-0.039098	-0.033064
603.536	[DG(36:2)+H-H2O]+, [DG(O-34:1)+Na]+, [DG(P-34:0)+Na]+	-0.040146	0.023088	-0.045522	0.053489	-0.2025	-0.05509	-0.073764	-0.065535
605.553	-	0.0074421	0.061165	0.0012228	-0.068106	-0.081675	0.044817	-0.013727	-0.0085669
615.498	[DG(34:2)+Na]+	0.049339	0.027641	-0.040782	0.01139	0.077135	-0.042037	0.059828	-0.07409
617.514	[DG(34:1)+Na]+	0.058796	0.026387	-0.045129	-0.021521	0.039075	0.0080326	0.0019151	0.035397
619.471	-	-0.018535	-0.08385	-0.044294	0.012006	-0.0026725	-0.039373	0.071887	0.055474
621.487	-	-0.022759	0.026037	-0.0017792	0.070996	-0.013769	0.028402	-0.028365	0.21498
623.503	[DG(38:6)+H-H2O]+, [DG(O-36:5)+Na]+, [DG(P-36:4)+Na]+, [DG(O-34:2)+2Na-H]+, [DG(P-34:1)+2Na-H]+	-0.042208	0.011261	-0.0029116	0.077376	-0.11119	-0.037594	0.0011592	0.033147
625.519	[DG(38:5)+H-H2O]+, [DG(O-36:4)+Na]+, [DG(P-36:3)+Na]+, [DG(O-34:1)+2Na-H]+, [DG(P-34:0)+2Na-H]+	-0.027526	0.03675	0.03558	0.021623	-0.12995	-0.044089	-0.0033517	0.0059382
627.325	[PG(22:0)+2Na-H]+	0.0483	-0.080021	0.04717	-0.083817	-0.035982	0.014006	0.047399	-0.014524
627.536	[DG(38:4)+H-H2O]+, [DG(O-36:3)+Na]+, [DG(P-36:2)+Na]+	0.02845	0.041304	-0.03754	-0.03056	0.011857	-0.0072654	-0.02179	0.069431
629.552	-	-0.016909	-0.054661	-0.030898	0.10971	0.037975	-0.042153	-0.00011742	0.031847
631.567	-	-0.01885	-0.085237	-0.04467	-0.0043164	0.014326	-0.051449	0.026363	0.026862
639.169	-	0.054119	-0.042879	0.075581	-0.019199	0.03782	0.0068296	0.075164	-0.054576
641.514	[TG(38:4)+H-H2O]+, [DG(36:3)+Na]+, [DG(34:0)+2Na-H]+	0.056412	0.030002	-0.053028	-0.0015179	0.042634	-0.0002126	0.022707	0.011688
643.53	[TG(38:3)+H-H2O]+, [DG(36:2)+Na]+	0.059019	0.033135	-0.045077	-0.015101	0.04571	0.0067781	0.012388	0.024763
647.503	[DG(40:8)+H-H2O]+, [PA(O-33:0(OH))+H-H2O]+, [DG(P-38:6)+Na]+, [DG(35:1)+K]+, [DG(O-36:4)+2Na-H]+, [DG(P-36:3)+2Na-H]+	0.025039	0.025109	-0.05242	0.024226	0.065897	-0.18593	-0.072352	0.1229
649.518	[DG(40:7)+H-H2O]+, [DG(O-38:6)+Na]+, [DG(P-38:5)+Na]+, [DG(35:0)+K]+, [DG(O-36:3)+2Na-H]+, [DG(P-36:2)+2Na-H]+	0.046546	0.028003	-0.048773	0.0020332	0.051389	-0.063927	-0.011995	0.057854
651.535	-	0.018008	0.023959	-0.10196	0.08212	0.029665	-0.11455	-0.068951	0.059975
652.603	-	0.057478	0.054032	-0.060308	0.011654	0.053139	0.043344	0.03396	-0.027211
653.552	[DG(40:5)+H-H2O]+, [DG(O-38:4)+Na]+, [DG(P-38:3)+Na]+	0.023008	0.010021	-0.083163	0.058466	0.021611	-0.17988	-0.054319	0.081506
666.485	[LPC(30:4)+H-H2O]+, [CerP(d36:2)+Na]+	0.053759	0.061817	-0.059558	0.02249	0.060382	0.094715	0.037507	-0.055263
669.507	[TG(35:0)+2Na-H]+	-0.033812	-0.075698	-0.033586	-0.0015684	0.023501	-0.025635	0.018067	0.016714
670.614	[Cer(d42:2)+Na]+	0.056279	0.052778	-0.054519	0.029281	0.061384	-0.0028258	0.033366	0.0022379
671.523	[TG(37:2)+Na]+	-0.03824	-0.071446	-0.029109	-0.0028722	0.023564	-0.029534	0.01571	0.021668
671.576	[CE(18:2)+Na]+, [WE(45:7)+Na]+, [WE(43:4)+2Na-H]+	0.053368	0.03753	-0.071324	0.038755	0.035837	0.051006	-0.021275	0.030938
682.46	[CerP(d36:2)+K]+	0.056533	0.036207	-0.067437	-0.024514	0.030997	0.078602	0.026944	-0.035845
683.522	-	-0.0083266	-0.084123	-0.053466	-0.016303	0.063903	-0.019372	-0.07074	-0.085408
685.54	-	-0.011195	-0.080731	-0.046822	-0.027932	0.071968	-0.050717	-0.078388	-0.085982
695.523	-	-0.027884	-0.080993	-0.040019	0.0014227	0.019522	-0.018462	0.021986	0.01557
697.48	[PA(36:3(OH))+H-H2O]+, [PA(34:1)+Na]+, [PA(O-34:2(OH))+Na]+, [PA(P-34:1(OH))+Na]+, [TG(38:4)+K]+, [DG(39:7)+2Na-H]+	0.056142	0.036547	-0.053739	0.012804	0.052713	0.049685	-0.0042684	0.043913
697.539	[TG(37:0)+2Na-H]+	-0.036828	-0.072441	-0.030186	-0.0026766	0.021761	-0.034125	0.018869	0.025201
699.555	-	-0.024023	-0.080821	-0.042008	-0.012277	0.047924	-0.03781	-0.027404	-0.032706
704.443	[SHexCer(d30:2)+H-H2O]+, [PS(O-28:0(OH))+Na]+	0.048339	0.018733	-0.072981	0.01217	0.028642	-0.025796	0.09083	-0.082041
704.547	-	0.052318	0.013253	-0.040235	-0.027505	0.051944	-0.0067676	0.1127	-0.077791
711.554	-	-0.025056	-0.082055	-0.041425	-0.0074201	0.030819	-0.036647	-0.00036698	-0.0016721
713.454	[PA(39:8)+H-H2O]+, [PA(34:1)+K]+, [PA(O-34:2(OH))+K]+, [PA(P-34:1(OH))+K]+	0.049934	0.0032549	-0.1482	0.017234	-0.018553	0.0043511	-0.044173	-0.018295
713.57	-	-0.021181	-0.083233	-0.042954	-0.016707	0.038669	-0.048366	-0.021756	-0.016877
719.463	[PA(38:6(OH))+H-H2O]+, [PA(36:4)+Na]+, [PA(O-36:5(OH))+Na]+, [PA(P-36:4(OH))+Na]+, [LPG(30:0)+K]+, [PG(O-30:0)+K]+, [PA(34:1)+2Na-H]+, [PA(O-34:2(OH))+2Na-H]+, [PA(P-34:1(OH))+2Na-H]+	0.052962	0.033689	-0.02715	0.032608	0.087365	0.00088204	0.083042	-0.02167
721.48	[PA(38:5(OH))+H-H2O]+, [PA(36:3)+Na]+, [PA(O-36:4(OH))+Na]+, [PA(P-36:3(OH))+Na]+, [PA(34:0)+2Na-H]+, [PA(O-34:1(OH))+2Na-H]+, [PA(P-34:0(OH))+2Na-H]+	0.048041	0.029777	-0.067087	0.067768	0.053196	0.064428	-0.017671	0.059371
722.556	[HexCer(d34:1)+Na]+	0.069244	0.057138	-0.019494	-0.024767	-0.034136	-0.018118	0.034945	-0.044688
723.496	[PA(38:4(OH))+H-H2O]+, [PA(36:2)+Na]+, [PA(O-36:3(OH))+Na]+, [PA(P-36:2(OH))+Na]+, [TG(40:5)+K]+	0.048392	0.037739	-0.12256	0.044766	-0.032817	0.0090539	-0.05856	-0.0062919
725.571	[TG(41:3)+Na]+, [TG(39:0)+2Na-H]+	-0.033305	-0.075904	-0.034223	-0.0028515	0.028927	-0.02583	0.010196	0.0067956
727.586	[TG(41:2)+Na]+	-0.033236	-0.075165	-0.032736	-0.0094233	0.032623	-0.042379	0.0011381	0.0052005
735.438	[LPI(26:0)+Na]+, [PI(O-26:0)+Na]+, [PA(36:4)+K]+, [PA(O-36:5(OH))+K]+, [PA(P-36:4(OH))+K]+	0.05239	0.0062106	-0.10447	-0.018485	-0.10631	-0.045122	-0.047109	-0.049949
737.455	[PI(28:0)+H-H2O]+, [PI(P-28:0(OH))+H-H2O]+, [PA(36:3)+K]+, [PA(O-36:4(OH))+K]+, [PA(P-36:3(OH))+K]+, [MGDG(30:2)+K]+	0.054465	0.0071963	-0.066952	-0.044851	0.0066249	0.091284	-0.024928	0.025323
737.57	-	-0.0024559	-0.082121	-0.044855	-0.026789	0.033509	-0.1204	-0.0038368	-0.00055789
738.532	[HexCer(d34:1)+K]+	0.053311	0.037807	-0.057789	-0.016553	0.048809	-0.014709	0.11669	-0.1016
739.47	[PA(36:2)+K]+, [PA(O-36:3(OH))+K]+, [PA(P-36:2(OH))+K]+	0.052418	-0.0076948	-0.14099	0.026838	-0.067643	0.012574	-0.063937	-0.052387
739.585	-	-0.023157	-0.082227	-0.041855	-0.01135	0.031405	-0.053057	-0.004657	0.00056415
741.601	-	-0.021657	-0.083498	-0.043613	-0.010642	0.03475	-0.046786	-0.0081532	-0.0086444
745.479	[PA(40:7(OH))+H-H2O]+, [PA(38:5)+Na]+, [PA(O-38:6(OH))+Na]+, [PA(P-38:5(OH))+Na]+, [LPG(32:1)+K]+, [PA(35:0(OH))+K]+, [PG(O-32:1)+K]+, [PG(P-32:0)+K]+, [PA(36:2)+2Na-H]+, [PA(O-36:3(OH))+2Na-H]+, [PA(P-36:2(OH))+2Na-H]+, [MGDG(30:1)+2Na-H]+	0.058814	0.030497	-0.039989	0.0024062	0.0034736	0.042072	0.0066851	0.01151
746.507	[LacCer(d27:1)+H-H2O]+, [PC(35:6)+H-H2O]+, [PE(38:6)+H-H2O]+, [PE(P-38:6(OH))+H-H2O]+, [PE(O-36:5)+Na]+, [PE(P-36:4)+Na]+, [PC(O-30:0(OH))+K]+, [PE(O-33:0(OH))+K]+, [PC(P-31:1)+2Na-H]+, [PE(O-34:2)+2Na-H]+, [PE(P-34:1)+2Na-H]+	0.051299	-0.015312	0.021204	0.031579	0.015428	0.022409	0.00098037	0.080568
747.495	[PA(40:6(OH))+H-H2O]+, [PA(38:4)+Na]+, [PA(O-38:5(OH))+Na]+, [PA(P-38:4(OH))+Na]+, [LPG(32:0)+K]+, [PG(O-32:0)+K]+, [PA(36:1)+2Na-H]+, [PA(O-36:2(OH))+2Na-H]+, [PA(P-36:1(OH))+2Na-H]+, [MGDG(30:0)+2Na-H]+	0.050865	0.041151	-0.051019	0.060304	0.076077	0.062297	-0.002387	0.066223
751.586	-	-0.020743	-0.084911	-0.046212	-0.00088447	0.026371	-0.03216	0.010324	0.001422
753.602	[TG(43:3)+Na]+, [TG(41:0)+2Na-H]+	-0.031746	-0.075966	-0.033866	-0.0050931	0.02762	-0.047258	0.015827	0.015494
755.618	-	-0.0026193	-0.081355	-0.05131	-0.026863	0.065816	-0.078059	-0.071128	-0.074195
759.437	[LPI(28:2)+Na]+, [SQDG(28:1)+Na]+, [PA(38:6)+K]+, [PA(P-38:6(OH))+K]+	0.047829	0.0015133	-0.11312	-0.027823	-0.054448	-0.030855	-0.028865	-0.011064
761.452	[SQDG(28:0)+Na]+, [PA(38:5)+K]+, [PA(O-38:6(OH))+K]+, [PA(P-38:5(OH))+K]+	0.048794	-0.0069019	-0.12298	0.030736	-0.13548	-0.025219	-0.019091	-0.017818
762.479	[SHexCer(d31:0)+Na]+, [PE(O-36:5)+K]+, [PE(P-36:4)+K]+	0.042013	-0.010477	-0.12356	0.10301	-0.096597	-0.015889	-0.055683	0.10404
763.47	[LPI(28:0)+Na]+, [PI(O-28:0)+Na]+, [PA(38:4)+K]+, [PA(O-38:5(OH))+K]+, [PA(P-38:4(OH))+K]+	0.060568	0.011487	-0.049213	-0.043319	-0.031208	0.060798	-0.013419	-0.026243
765.487	[PI(30:0)+H-H2O]+, [PI(O-30:1(OH))+H-H2O]+, [PI(P-30:0(OH))+H-H2O]+, [PA(38:3)+K]+, [PA(O-38:4(OH))+K]+, [PA(P-38:3(OH))+K]+, [MGDG(32:2)+K]+	0.047941	0.02681	-0.081101	0.036434	0.036845	0.092885	-0.043207	0.091092
765.602	-	-0.010188	-0.087143	-0.052644	-0.0035796	0.026936	-0.059233	0.0034753	-0.001217
767.502	[PI(O-30:0(OH))+H-H2O]+, [PA(38:2)+K]+, [PA(O-38:3(OH))+K]+, [PA(P-38:2(OH))+K]+	0.045749	0.0072285	-0.10968	0.0058131	-0.027626	-0.03572	0.016313	-0.039903
767.617	[TG(44:3)+Na]+, [TG(42:0)+2Na-H]+	-0.032439	-0.076427	-0.03507	-0.00030578	0.02487	-0.028649	0.018539	0.014536
768.492	[PE(40:9)+H-H2O]+, [PC(32:2)+K]+, [PE(35:2)+K]+, [PE(P-35:2(OH))+K]+, [PE(O-36:5)+2Na-H]+, [PE(P-36:4)+2Na-H]+	0.051436	0.027536	-0.056593	0.062619	0.035023	0.080276	0.11851	0.045703
769.633	[TG(44:2)+Na]+	-0.033877	-0.076431	-0.034964	0.0023321	0.022925	-0.0063129	0.018529	0.011165
772.526	[PC(37:7)+H-H2O]+, [PE(40:7)+H-H2O]+, [PE(O-38:6)+Na]+, [PE(P-38:5)+Na]+, [PC(32:0)+K]+, [PC(O-32:1(OH))+K]+, [PC(P-32:0(OH))+K]+, [PE(35:0)+K]+, [PE(O-35:1(OH))+K]+, [PE(P-35:0(OH))+K]+, [PC(P-33:2)+2Na-H]+, [PE(O-36:3)+2Na-H]+, [PE(P-36:2)+2Na-H]+	0.049339	-0.017616	-0.067021	-0.15541	0.0058959	0.025778	0.091361	-0.003151
774.541	[PC(37:6)+H-H2O]+, [PE(40:6)+H-H2O]+, [PE(P-40:6(OH))+H-H2O]+, [LacCer(d29:1)+H-H2O]+, [PE(O-38:5)+Na]+, [PE(P-38:4)+Na]+, [PC(O-32:0(OH))+K]+, [PE(O-35:0(OH))+K]+, [PC(O-33:2)+2Na-H]+, [PC(P-33:1)+2Na-H]+, [PE(O-36:2)+2Na-H]+, [PE(P-36:1)+2Na-H]+	0.050011	0.042787	-0.10872	0.037468	-0.019092	-0.044548	4.5174e-05	-0.060535
778.479	[SHexCer(t31:0)+Na]+, [PC(33:4)+K]+, [PE(36:4)+K]+, [PE(O-36:5(OH))+K]+, [PE(P-36:4(OH))+K]+	0.051656	-0.019048	-0.040858	-0.0040162	-0.03751	0.0079038	-0.066322	0.10686
779.617	-	-0.024282	-0.080729	-0.039666	-0.0071728	0.03321	-0.051797	0.0092767	0.00040826
780.495	[PC(33:3)+K]+, [PE(36:3)+K]+, [PE(O-36:4(OH))+K]+, [PE(P-36:3(OH))+K]+, [LPC(34:6)+2Na-H]+	0.06058	0.021878	-0.054634	-0.073134	0.016194	0.013151	-0.0034299	0.033387
781.633	[TG(45:3)+Na]+, [TG(43:0)+2Na-H]+	-0.035898	-0.073326	-0.030658	-0.0046373	0.027726	-0.033654	0.013202	0.014066
783.648	-	0.010191	-0.083997	-0.061144	0.042808	-0.03516	0.04356	0.11209	0.054512
784.467	[PI-Cer(d31:0)+2Na-H]+	0.058735	-0.0064529	-0.058834	0.018011	-0.04337	0.076647	0.093207	0.03793
784.529	[PC(38:8)+H-H2O]+, [PC(33:1)+K]+, [PC(O-33:2(OH))+K]+, [PC(P-33:1(OH))+K]+, [PE(36:1)+K]+, [PE(O-36:2(OH))+K]+, [PE(P-36:1(OH))+K]+	0.045395	-0.0046858	-0.099023	0.021936	-0.02864	-0.033539	-0.018377	-0.0022963
787.469	[LPI(30:2)+Na]+, [PI(P-30:1)+Na]+, [PA(40:6)+K]+, [PA(P-40:6(OH))+K]+	0.048361	0.014826	-0.11987	-0.011212	-0.052991	0.00034386	-0.033113	-0.035537
788.52	-	0.022327	0.051428	-0.098973	0.16402	0.0064725	-0.0023607	0.12488	0.034877
789.485	[LPI(30:1)+Na]+, [PI(O-30:1)+Na]+, [PI(P-30:0)+Na]+, [PA(40:5)+K]+, [PA(O-40:6(OH))+K]+, [PA(P-40:5(OH))+K]+	0.050927	0.018284	-0.054379	0.016206	0.053702	0.073894	-0.03256	0.11245
790.536	[PC(37:6(OH))+H-H2O]+, [PE(40:6(OH))+H-H2O]+, [LacCer(t29:1)+H-H2O]+, [PC(35:4)+Na]+, [PE(38:4)+Na]+, [PE(O-38:5(OH))+Na]+, [PE(P-38:4(OH))+Na]+, [PC(33:1)+2Na-H]+, [PC(O-33:2(OH))+2Na-H]+, [PC(P-33:1(OH))+2Na-H]+, [PE(36:1)+2Na-H]+, [PE(O-36:2(OH))+2Na-H]+, [PE(P-36:1(OH))+2Na-H]+	0.041836	0.065997	-0.022218	0.095709	0.10333	0.029259	0.15051	0.085444
793.634	[TG(46:4)+Na]+, [TG(44:1)+2Na-H]+	-0.031733	-0.07776	-0.035983	-0.00010409	0.022428	-0.019942	0.019545	0.014736
794.509	[PE(42:10)+H-H2O]+, [PC(34:3)+K]+, [PC(O-34:4(OH))+K]+, [PC(P-34:3(OH))+K]+, [PE(37:3)+K]+, [PE(O-38:6)+2Na-H]+, [PE(P-38:5)+2Na-H]+	0.056124	0.024112	-0.046661	0.04969	0.0047177	0.013092	0.089226	0.038108
795.648	[TG(46:3)+Na]+, [TG(44:0)+2Na-H]+	-0.040541	-0.069937	-0.026436	0.0014193	0.015548	-0.018272	0.032878	0.03471
796.524	[PE(42:9)+H-H2O]+, [PC(34:2)+K]+, [PC(O-34:3(OH))+K]+, [PC(P-34:2(OH))+K]+, [PE(37:2)+K]+, [PE(P-37:2(OH))+K]+, [PE(O-38:5)+2Na-H]+, [PE(P-38:4)+2Na-H]+	0.057496	0.023429	-0.05202	0.052764	-0.010988	0.062044	0.11647	0.036897
797.664	[TG(46:2)+Na]+	-0.043479	-0.068737	-0.02713	0.011986	0.015339	0.028771	0.034147	0.021978
799.68	[TG(46:1)+Na]+	-0.046244	-0.065991	-0.023525	0.003405	0.026027	0.013308	0.014527	0.010336
800.44	-	0.041226	-0.028111	-0.12456	0.04913	-0.093973	-0.0067426	-0.076985	0.10494
801.695	[TG(46:0)+Na]+	-0.03654	-0.072992	-0.033151	-0.0071735	0.048222	0.0067527	-0.030685	-0.037346
804.495	[SHexCer(t33:1)+Na]+, [PI-Cer(t33:1)+Na]+, [PC(35:5)+K]+, [PE(38:5)+K]+, [PE(O-38:6(OH))+K]+, [PE(P-38:5(OH))+K]+	0.056595	-0.0061356	-0.044249	-0.01634	-0.081508	0.016147	0.077799	0.076786
806.511	[PI-Cer(t33:0)+Na]+, [PC(35:4)+K]+, [PE(38:4)+K]+, [PE(O-38:5(OH))+K]+, [PE(P-38:4(OH))+K]+	0.063802	-0.003922	-0.044907	-0.016992	-0.071344	0.029932	0.068964	0.027992
806.651	[HexCer(d40:1)+Na]+	0.052256	0.051929	-0.033128	0.035125	0.092903	-0.0055051	0.10995	-0.029611
807.649	-	-0.029405	-0.077656	-0.034728	-0.0078557	0.025572	-0.054308	0.017862	0.019027
808.466	[SHexCer(t32:0)+K]+, [SHexCer(d33:2)+2Na-H]+	0.055963	-0.0036233	-0.044489	-0.028322	-0.042344	0.023209	0.0095504	0.032587
809.664	-	-0.029003	-0.07718	-0.034342	-0.010311	0.02575	-0.066847	0.01572	0.022343
810.483	[PI-Cer(d33:1)+2Na-H]+, [PS(33:0(OH))+2Na-H]+	0.061329	-0.0079974	-0.060091	-0.00077731	-0.03083	0.016043	0.057819	0.04401
811.679	-	0.0015643	-0.084627	-0.055761	-0.023404	0.056619	-0.052476	-0.067871	-0.072387
812.498	-	0.036394	-0.060148	-0.16184	-0.08195	-0.19495	0.032969	0.065136	-0.04668
815.655	-	-0.0015209	-0.086055	-0.0633	0.030291	0.0067116	0.16833	-0.0012007	-0.058564
819.649	-	-0.019259	-0.086344	-0.047159	0.004883	0.014633	-0.023076	0.032229	0.0182
820.469	[PS(36:5(OH))+Na]+, [PI-Cer(t33:1)+K]+, [PI-Cer(d34:3)+2Na-H]+, [PS(34:2(OH))+2Na-H]+	0.049044	-0.045651	-0.063217	-0.12922	-0.12665	-0.015745	0.0014797	0.052022
820.528	[PE(44:11)+H-H2O]+, [PI-Cer(t34:0)+Na]+, [PC(36:4)+K]+, [PC(O-36:5(OH))+K]+, [PC(P-36:4(OH))+K]+, [PE(39:4)+K]+	0.045678	-0.019686	-0.078865	-0.1219	0.0070316	0.019881	0.087842	0.0091975
821.664	[TG(48:4)+Na]+, [TG(46:1)+2Na-H]+	-0.040608	-0.070722	-0.028414	0.010628	0.01029	0.011553	0.043691	0.034382
822.485	[PS(36:4(OH))+Na]+, [PI-Cer(t33:0)+K]+, [PI-Cer(d34:2)+2Na-H]+, [PS(34:1(OH))+2Na-H]+	0.061063	-0.018713	-0.043383	-0.096973	-0.11669	-0.012984	-0.027234	-0.036289
823.68	[TG(48:3)+Na]+, [TG(46:0)+2Na-H]+	-0.051659	-0.061406	-0.017844	0.010235	0.011053	0.019907	0.04195	0.040176
824.558	[PE(44:9)+H-H2O]+, [PC(36:2)+K]+, [PC(O-36:3(OH))+K]+, [PC(P-36:2(OH))+K]+, [PE(39:2)+K]+, [PE(O-40:5)+2Na-H]+, [PE(P-40:4)+2Na-H]+	0.060044	0.045775	-0.045143	-0.01064	0.053493	0.0037307	0.030346	-0.00058171
825.696	[TG(48:2)+Na]+	-0.056792	-0.072674	0.018379	0.034107	-0.068633	-0.0079317	0.016998	-0.030082
827.711	[TG(48:1)+Na]+	-0.058393	-0.071161	0.020779	0.029899	-0.063836	-0.020427	0.0067703	-0.035693
828.495	[PC(37:7)+K]+, [PE(40:7)+K]+, [PI-Cer(t33:0)+2Na-H]+	0.048467	-0.010922	-0.14169	0.075336	-0.1372	-0.039809	0.013661	-0.01943
830.73	-	-0.027811	-0.073201	-0.039429	-0.015623	0.078949	0.03186	-0.091502	-0.11112
832.527	[PI-Cer(t35:1)+Na]+, [PC(37:5)+K]+, [PE(40:5)+K]+, [PE(O-40:6(OH))+K]+, [PE(P-40:5(OH))+K]+	0.055339	0.016305	-0.065734	-0.074413	0.0030171	-0.00070918	0.024233	0.033948
832.666	[HexCer(d42:2)+Na]+	0.068838	0.051726	-0.026269	-0.018114	-0.0072643	-0.0041242	0.010106	-0.036453
834.545	[PC(42:11)+H-H2O]+, [PI-Cer(t35:0)+Na]+, [PC(37:4)+K]+, [PE(40:4)+K]+, [PE(O-40:5(OH))+K]+, [PE(P-40:4(OH))+K]+	0.046768	0.00034455	-0.10481	0.00081246	-0.038096	-0.034256	-0.014424	-0.018451
834.683	[HexCer(d42:1)+Na]+	0.061896	0.058331	-0.04831	-0.01185	0.057543	0.0086498	0.019498	0.015236
835.681	-	-0.023468	-0.083132	-0.042244	-0.00073437	0.014438	-0.039008	0.028729	0.027263
836.499	[SHexCer(t34:0)+K]+, [PI-Cer(d35:2)+2Na-H]+, [PS(35:1(OH))+2Na-H]+	0.048872	-0.025587	-0.076343	-0.15082	-0.017906	0.022031	0.04325	0.028361
837.697	-	-0.024245	-0.080019	-0.038587	-0.011874	0.033593	-0.070482	0.0050259	0.0055118
838.514	[PI-Cer(d35:1)+2Na-H]+, [PS(35:0(OH))+2Na-H]+	0.0518	-0.028099	-0.066786	-0.15029	-0.058735	0.012409	0.043468	-0.008557
839.655	-	-0.010682	-0.082724	-0.057222	0.036109	0.010545	0.18301	0.011142	-0.058822
839.712	[TG(49:2)+Na]+	-0.033637	-0.074988	-0.033697	-0.0076649	0.035621	-0.033365	-0.0050546	-0.0029279
840.528	[SHexCer(d35:0)+2Na-H]+	0.054247	-0.028472	-0.058237	-0.15619	-0.080535	0.011596	0.037177	-0.017528
841.67	[TG(53:9)+H-H2O]+, [PA(46:1(OH))+H-H2O]+, [PG(P-43:1)+H-H2O]+, [DG(51:8)+Na]+, [PA(O-44:0(OH))+Na]+, [TG(48:2)+K]+, [DG(49:5)+2Na-H]+, [TG(O-49:5)+2Na-H]+, [TG(P-49:4)+2Na-H]+	-0.038787	-0.072919	-0.036071	0.019484	0.023539	0.12226	0.0011342	-0.032267
841.727	[TG(49:1)+Na]+	-0.03443	-0.073277	-0.032604	-0.01045	0.040042	-0.041362	-0.014532	-0.007682
843.686	[TG(53:8)+H-H2O]+, [PA(46:0(OH))+H-H2O]+, [PG(O-43:1)+H-H2O]+, [PG(P-43:0)+H-H2O]+, [DG(51:7)+Na]+, [TG(P-51:6)+Na]+, [TG(48:1)+K]+, [DG(49:4)+2Na-H]+, [TG(O-49:4)+2Na-H]+, [TG(P-49:3)+2Na-H]+	-0.042366	-0.070412	-0.032521	0.012061	0.0309	0.1055	-0.014522	-0.036848
844.469	[PS(38:7(OH))+Na]+, [PS(36:4(OH))+2Na-H]+	0.064045	-0.041264	-0.047005	-0.067251	-0.063599	-0.032163	-0.0082391	0.031042
847.68	[PG(O-42:0(OH))+H-H2O]+, [TG(50:5)+Na]+, [TG(48:2)+2Na-H]+	-0.030275	-0.078614	-0.036454	0.0035075	0.015956	-0.018196	0.035398	0.025034
848.641	[PI-Cer(d40:0)+H-H2O]+, [HexCer(d42:2)+K]+	0.049634	0.026241	-0.066938	0.017149	0.041204	-0.020832	0.091273	-0.072443
849.696	[TG(50:4)+Na]+, [TG(48:1)+2Na-H]+	-0.053851	-0.059108	-0.014685	0.0064978	0.014281	0.007493	0.038327	0.040869
851.711	[TG(50:3)+Na]+, [TG(48:0)+2Na-H]+	-0.058698	-0.042192	0.04103	0.11718	-0.056629	-0.028889	-0.013134	-0.02576
853.727	[TG(50:2)+Na]+	-0.057158	0.0012144	0.011249	0.09975	-0.094047	-0.05232	0.036741	-0.14458
854.515	[PI-Cer(t35:1)+2Na-H]+	0.055845	-0.0049395	-0.040255	-0.059186	0.024462	0.020979	-0.014271	0.078672
855.742	[TG(50:1)+Na]+	-0.053993	0.010326	-0.0051143	0.094443	-0.074231	-0.051519	0.038955	-0.1437
856.53	[PI-Cer(t35:0)+2Na-H]+	0.06308	0.0033713	-0.024939	-0.050177	-0.035291	0.0023933	-0.018612	0.010452
863.715	[TG(51:4)+Na]+	-0.029748	-0.078497	-0.036842	0.0023402	0.01109	-0.032722	0.036924	0.037355
865.67	-	-0.019796	-0.080688	-0.050966	0.019284	0.035644	0.1523	-0.028853	-0.084043
865.728	[TG(51:3)+Na]+, [TG(49:0)+2Na-H]+	-0.044432	-0.066385	-0.023038	0.00047011	0.018277	-0.017939	0.026656	0.033082
867.686	[TG(55:10)+H-H2O]+, [PA(48:2(OH))+H-H2O]+, [PG(O-45:3)+H-H2O]+, [PG(P-45:2)+H-H2O]+, [DG(53:9)+Na]+, [PA(46:0)+Na]+, [PA(O-46:1(OH))+Na]+, [PA(P-46:0(OH))+Na]+, [TG(50:3)+K]+, [DG(51:6)+2Na-H]+, [TG(O-51:6)+2Na-H]+, [TG(P-51:5)+2Na-H]+	-0.048662	-0.065854	-0.025659	0.016808	0.018963	0.10101	0.013653	-0.0069009
867.743	[TG(51:2)+Na]+	-0.047672	-0.063065	-0.019302	-0.0027066	0.022482	-0.024772	0.019825	0.030853
869.702	[TG(55:9)+H-H2O]+, [PA(48:1(OH))+H-H2O]+, [PG(O-45:2)+H-H2O]+, [PG(P-45:1)+H-H2O]+, [DG(53:8)+Na]+, [TG(P-53:7)+Na]+, [PA(O-46:0(OH))+Na]+, [TG(50:2)+K]+, [DG(51:5)+2Na-H]+, [TG(O-51:5)+2Na-H]+, [TG(P-51:4)+2Na-H]+	-0.053117	-0.07705	0.0074018	0.043262	-0.063291	0.073683	0.0031204	-0.05894
869.756	[TG(51:1)+Na]+, [WE(58:7)+K]+	-0.031871	-0.075944	-0.034482	-0.010115	0.033901	-0.0451	-0.0047771	0.0021023
871.718	[TG(55:8)+H-H2O]+, [PA(48:0(OH))+H-H2O]+, [PG(O-45:1)+H-H2O]+, [PG(P-45:0)+H-H2O]+, [DG(53:7)+Na]+, [TG(O-53:7)+Na]+, [TG(P-53:6)+Na]+, [TG(50:1)+K]+	-0.049573	-0.075054	-0.0070938	0.033413	-0.032373	0.08081	-0.00027453	-0.04582
875.712	[PG(O-44:0(OH))+H-H2O]+, [TG(52:5)+Na]+, [TG(50:2)+2Na-H]+	-0.058815	-0.055519	-0.01098	0.013465	0.0059376	0.023425	0.053869	0.055245
877.727	[TG(52:4)+Na]+, [TG(50:1)+2Na-H]+	-0.060461	0.0087701	0.0025919	0.11702	-0.083374	-0.020662	0.06414	-0.087464
879.743	[TG(52:3)+Na]+, [TG(50:0)+2Na-H]+	-0.056799	0.018834	0.042804	0.066683	-0.11859	0.0018629	0.0099444	-0.032633
881.758	[TG(52:2)+Na]+	-0.056614	0.020531	-0.0093964	0.093354	-0.17156	-0.050369	-0.02745	-0.090588
884.61	[LacCer(d34:1)+Na]+	0.078286	0.048375	-0.0084584	-0.068114	-0.066942	-0.0030275	-0.0099803	-0.062268
891.684	[PA(50:4(OH))+H-H2O]+, [TG(57:12)+H-H2O]+, [PA(48:2)+Na]+, [PA(O-48:3(OH))+Na]+, [PA(P-48:2(OH))+Na]+, [TG(52:5)+K]+, [DG(53:8)+2Na-H]+, [TG(P-53:7)+2Na-H]+	-0.036419	-0.074812	-0.038025	0.027567	0.0061301	0.12534	0.031313	-0.0041556
891.743	[TG(53:4)+Na]+, [TG(51:1)+2Na-H]+	-0.035958	-0.073859	-0.031862	0.0049677	0.011323	-0.018096	0.037789	0.037866
893.7	[PA(50:3(OH))+H-H2O]+, [PG(P-47:3)+H-H2O]+, [TG(57:11)+H-H2O]+, [PA(48:1)+Na]+, [PA(O-48:2(OH))+Na]+, [PA(P-48:1(OH))+Na]+, [MGDG(42:0)+Na]+, [TG(52:4)+K]+, [DG(53:7)+2Na-H]+, [TG(O-53:7)+2Na-H]+, [TG(P-53:6)+2Na-H]+	-0.057514	-0.067378	-0.0041474	0.041204	-0.039609	0.10125	0.044818	0.0024755
893.758	[TG(53:3)+Na]+, [TG(51:0)+2Na-H]+	-0.045353	-0.065249	-0.021655	0.0033325	0.013296	-0.019335	0.038608	0.04386
895.717	[TG(57:10)+H-H2O]+, [PA(50:2(OH))+H-H2O]+, [PG(O-47:3)+H-H2O]+, [PG(P-47:2)+H-H2O]+, [DG(55:9)+Na]+, [TG(P-55:8)+Na]+, [PA(48:0)+Na]+, [PA(O-48:1(OH))+Na]+, [PA(P-48:0(OH))+Na]+, [TG(52:3)+K]+, [DG(53:6)+2Na-H]+, [TG(O-53:6)+2Na-H]+, [TG(P-53:5)+2Na-H]+	-0.057246	-0.024319	-0.010775	0.11049	-0.098552	0.076588	-0.012825	-0.013159
897.732	[PA(50:1(OH))+H-H2O]+, [PG(O-47:2)+H-H2O]+, [PG(P-47:1)+H-H2O]+, [TG(57:9)+H-H2O]+, [DG(55:8)+Na]+, [TG(O-55:8)+Na]+, [TG(P-55:7)+Na]+, [PA(O-48:0(OH))+Na]+, [TG(52:2)+K]+, [DG(53:5)+2Na-H]+, [TG(O-53:5)+2Na-H]+, [TG(P-53:4)+2Na-H]+	-0.053205	-0.023544	-0.015462	0.10807	-0.11996	0.061868	-0.05167	-0.012845
900.584	[LacCer(d34:1)+K]+	0.072587	0.025058	-0.018446	-0.094598	-0.069945	-0.0015965	0.0036389	-0.060446
901.726	[PG(46:0)+H-H2O]+, [PG(O-46:1(OH))+H-H2O]+, [PG(P-46:0(OH))+H-H2O]+, [TG(54:6)+Na]+, [TG(52:3)+2Na-H]+	-0.05328	-0.022007	0.0058034	0.10704	0.033424	-0.0022874	0.011488	0.05653
903.742	[PG(O-46:0(OH))+H-H2O]+, [TG(54:5)+Na]+, [TG(52:2)+2Na-H]+	-0.054234	0.012123	-0.0079485	0.10567	-0.078266	-0.032043	0.072976	-0.10457
905.758	[TG(54:4)+Na]+, [TG(52:1)+2Na-H]+	-0.057358	0.022253	-0.015556	0.14269	-0.10514	-0.023657	-0.025757	0.011465
907.774	[TG(54:3)+Na]+, [TG(52:0)+2Na-H]+	-0.052235	0.022965	-0.014439	0.10303	-0.14796	-0.051447	0.00053541	-0.098932
909.788	-	-0.0099971	0.04727	-0.046343	0.040316	0.14805	-0.042106	-0.054868	-0.19873
917.7	[PA(52:5(OH))+H-H2O]+, [TG(59:13)+H-H2O]+, [PA(50:3)+Na]+, [PA(O-50:4(OH))+Na]+, [PA(P-50:3(OH))+Na]+, [TG(54:6)+K]+, [DG(55:9)+2Na-H]+, [TG(P-55:8)+2Na-H]+	-0.036045	-0.074837	-0.038022	0.029878	0.0015552	0.12805	0.039876	0.0028454
919.715	[PA(52:4(OH))+H-H2O]+, [TG(59:12)+H-H2O]+, [PA(50:2)+Na]+, [PA(O-50:3(OH))+Na]+, [PA(P-50:2(OH))+Na]+, [TG(54:5)+K]+, [DG(55:8)+2Na-H]+, [TG(O-55:8)+2Na-H]+, [TG(P-55:7)+2Na-H]+	-0.052527	-0.062769	-0.022074	0.026576	0.00032057	0.10789	0.047513	0.028159
921.731	[PA(52:3(OH))+H-H2O]+, [PG(P-49:3)+H-H2O]+, [TG(59:11)+H-H2O]+, [PA(50:1)+Na]+, [PA(O-50:2(OH))+Na]+, [PA(P-50:1(OH))+Na]+, [TG(54:4)+K]+, [DG(55:7)+2Na-H]+, [TG(O-55:7)+2Na-H]+, [TG(P-55:6)+2Na-H]+	-0.052677	-0.023086	-0.017689	0.10959	-0.057881	0.074408	0.040557	-0.044195
923.747	[PA(52:2(OH))+H-H2O]+, [PG(O-49:3)+H-H2O]+, [PG(P-49:2)+H-H2O]+, [TG(59:10)+H-H2O]+, [DG(57:9)+Na]+, [TG(P-57:8)+Na]+, [PA(50:0)+Na]+, [PA(O-50:1(OH))+Na]+, [PA(P-50:0(OH))+Na]+, [TG(54:3)+K]+, [DG(55:6)+2Na-H]+, [TG(O-55:6)+2Na-H]+, [TG(P-55:5)+2Na-H]+	-0.050351	-0.024477	-0.01041	0.12078	-0.072578	0.061534	0.024513	-0.067653
925.76	[PA(52:1(OH))+H-H2O]+, [PG(O-49:2)+H-H2O]+, [TG(59:9)+H-H2O]+, [PA(O-50:0(OH))+Na]+, [DG(57:8)+Na]+, [TG(O-57:8)+Na]+, [TG(P-57:7)+Na]+, [TG(54:2)+K]+, [DG(55:5)+2Na-H]+, [TG(O-55:5)+2Na-H]+, [TG(P-55:4)+2Na-H]+	-0.034316	-0.044671	-0.025272	0.078171	0.083262	0.15183	-0.10165	-0.12197
927.742	-	-0.030425	-0.022256	0.010515	0.052497	0.050558	-0.21103	-0.0040028	0.0743
929.758	[PG(48:0)+H-H2O]+, [PG(O-48:1(OH))+H-H2O]+, [PG(P-48:0(OH))+H-H2O]+, [TG(56:6)+Na]+, [TG(54:3)+2Na-H]+	-0.040628	0.033549	-0.06008	0.091167	0.063901	-0.065851	0.019069	0.007602
931.773	[PG(O-48:0(OH))+H-H2O]+, [TG(56:5)+Na]+, [TG(54:2)+2Na-H]+	-0.037987	0.042844	-0.063758	0.10688	0.065356	-0.055709	0.018072	0.004321
933.788	[TG(56:4)+Na]+, [TG(54:1)+2Na-H]+	-0.035402	0.031225	-0.070723	0.10839	0.05258	-0.027978	0.04367	0.011871
935.803	[TG(56:3)+Na]+, [TG(54:0)+2Na-H]+	-0.034733	0.0026182	-0.061219	0.095796	0.047101	-0.028195	0.037259	0.017767
943.716	-	-0.011045	-0.085916	-0.057373	0.0053214	0.04195	0.10712	-0.055495	-0.090367
945.733	-	-0.018831	-0.08163	-0.051426	0.0019669	0.051687	0.11469	-0.069706	-0.1028
947.748	-	-0.021322	-0.084815	-0.050807	0.0087719	0.025322	0.092225	-0.022388	-0.04453
968.704	[PC(48:6)+Na]+, [PC(P-48:6(OH))+Na]+, [PE(51:6)+Na]+, [LacCer(d40:1)+Na]+, [PC(45:1(OH))+K]+, [PE(48:1(OH))+K]+, [PS(O-47:1)+K]+, [PS(P-47:0)+K]+, [PC(46:3)+2Na-H]+, [PC(O-46:4(OH))+2Na-H]+, [PC(P-46:3(OH))+2Na-H]+, [PE(49:3)+2Na-H]+, [PE(P-49:3(OH))+2Na-H]+	0.050506	0.04239	-0.11839	0.0041443	-0.031135	-0.043106	0.013796	-0.077382
992.705	[PC(52:10(OH))+H-H2O]+, [PC(50:8)+Na]+, [PE(53:8)+Na]+, [LacCer(d42:3)+Na]+, [PC(47:3(OH))+K]+, [PE(50:3(OH))+K]+, [PS(O-49:3)+K]+, [PS(P-49:2)+K]+, [PC(48:5)+2Na-H]+, [PC(O-48:6(OH))+2Na-H]+, [PC(P-48:5(OH))+2Na-H]+, [PE(51:5)+2Na-H]+	0.049647	0.037704	-0.11609	0.0020471	-0.029227	-0.043547	0.025694	-0.086026
994.72	[LacCer(d42:2)+Na]+	0.073905	0.03761	-0.013238	-0.062398	-0.057126	-0.0021905	-0.0062487	-0.048474
996.732	[LacCer(d42:1)+Na]+, [PC(48:3)+2Na-H]+, [PC(O-48:4(OH))+2Na-H]+, [PC(P-48:3(OH))+2Na-H]+, [PE(51:3)+2Na-H]+	0.056476	0.037696	-0.10262	0.02092	-0.11563	-0.061495	-0.030599	-0.10943

## Sheet: PCA-Loadings_Hair-Follicle
	Supplementary Table 1. PCA loadings obtained from comparison of hair follicle region spectra of HS-affected and control skin samples. Parameters for PCA analysis are available in the main text.
	% variance explained:	0.472	0.121	0.099	0.085	0.061	0.045	0.036	0.034
m/z	Possible ion IDs	PC1	PC2	PC3	PC4	PC5	PC6	PC7	PC8
216.965	-	0.053291	-0.094326	0.014772	-0.042578	0.0068868	-0.030126	0.024789	0.01215
218.945	-	0.057574	-0.061541	0.016871	-0.060785	-0.01467	-0.0083076	0.024313	-0.049749
219.212	-	0.067838	-0.033124	0.026757	-0.063061	-0.03731	0.014486	-0.014851	-0.045529
234.939	-	0.071392	-0.028832	-0.018688	-0.059143	-0.011953	-0.01774	-9.068e-05	-0.067812
237.222	-	0.067081	0.0059382	-0.0090764	0.02021	-0.11094	-0.065841	-0.022841	0.034112
239.237	-	0.06375	-0.072116	-0.0014067	-0.056518	-0.0040284	-0.033956	0.026663	-0.043051
247.243	-	0.060981	0.01806	-0.01066	0.032831	-0.11532	-0.065174	-0.02662	0.045258
248.101	-	0.049456	-0.030816	-0.0067511	-0.033165	0.027644	0.019968	0.020274	0.10204
257.971	-	0.044324	0.075914	-0.0062555	-0.038903	-0.0090341	0.093225	-0.033807	0.042019
263.237	-	-0.067587	0.060259	-0.080204	0.006739	-0.045468	0.025042	0.014495	0.074385
264.269	-	0.063999	-0.015793	0.042719	-0.05515	-0.045327	0.03728	-0.025307	0.0058703
265.253	-	-0.0097107	-0.022118	-0.084586	-0.076736	-0.13245	-0.027837	0.024345	0.04296
267.164	-	0.049426	0.015911	-0.085758	-0.032594	0.042008	-0.020771	0.0057526	-0.084255
285.174	-	0.04719	0.078795	-0.090077	-0.027802	0.036817	0.026339	-0.013037	-0.024299
285.243	[MG(14:0)+H-H2O]+	0.07934	0.0059955	-0.0071782	-0.068575	-0.02897	0.021041	-0.016126	-0.029133
290.148	-	0.058507	-0.033756	-0.017817	-0.04632	0.02753	0.0096951	0.035873	0.094033
293.158	-	0.049047	-0.051199	0.00050947	-0.033221	0.024121	0.0050391	0.024101	0.085742
293.179	-	0.054487	0.029976	-0.10628	0.051264	-0.11192	0.071048	0.00509	-0.020904
295.195	-	0.074409	0.01889	-0.049119	0.016665	-0.096091	-0.08526	-0.029739	-0.020448
299.258	[MG(15:0)+H-H2O]+	0.051754	-0.035638	0.036318	-0.052255	-0.027047	0.020189	0.015709	-0.0014192
301.212	-	0.047038	-0.029318	-0.0099352	0.03067	-0.06498	-0.064242	0.012365	0.10255
305.16	-	0.047857	-0.053658	-0.0022892	-0.032172	0.027679	0.00064096	0.031249	0.090261
311.19	-	0.051413	0.080452	-0.091515	-0.032911	0.037726	0.031031	-0.010106	-0.0080323
311.259	-	0.042504	-0.018618	-0.020209	0.059921	-0.13229	0.089175	-0.021666	0.049738
313.205	-	-0.0084474	0.089873	-0.13497	-0.026517	-0.059077	0.024886	-0.021457	-0.030555
313.274	-	0.049991	0.021319	0.008314	0.073999	-0.01589	0.0092119	0.1355	-0.056334
319.138	-	0.057401	-0.042889	0.025579	-0.046028	0.00035244	0.029702	0.015395	0.11898
319.195	-	-0.069457	0.038692	-0.085473	0.0060323	-0.075299	-0.0014873	-0.01905	-0.060309
321.19	-	0.05443	-0.0060293	0.0045502	-0.036944	-0.00074924	0.038233	-0.028784	0.028306
321.211	-	-0.018453	0.04191	-0.1149	-0.059399	-0.11851	0.011533	-0.0014911	-0.0086684
327.228	-	0.018953	-0.032163	-0.10655	0.083126	-0.051935	0.061338	0.045608	0.055287
331.174	-	0.050071	-0.010182	-0.015662	-0.036799	0.029057	0.023881	0.049195	0.14365
333.154	-	0.06832	-0.022141	-0.011351	-0.063091	-0.0019375	0.0043818	0.038442	0.025712
333.19	-	0.060857	-0.025095	-0.03905	-0.043798	0.028284	-0.012778	0.03548	0.041642
335.169	-	0.049847	-0.036794	-0.0038685	-0.033123	0.025393	0.016028	0.017575	0.093443
335.226	-	0.045352	0.075675	-0.0053097	-0.038012	-0.01611	0.08747	-0.046184	0.0072571
337.206	-	-0.056697	0.072097	-0.038958	-0.028994	-0.0033881	-0.11669	-0.011007	0.038847
339.221	-	-0.043455	0.094111	-0.12571	-0.026103	-0.040637	0.014526	0.034552	0.027574
339.29	-	0.01432	0.04313	-0.005669	-0.093085	-0.086628	-0.14193	-0.039191	0.035993
341.304	[MG(18:0)+H-H2O]+	0.04599	-0.016915	0.022959	-0.04302	-0.025005	0.022507	-0.014331	-0.064705
345.153	-	0.048988	-0.070301	-0.019873	-0.046012	0.029488	-0.028089	0.048458	-0.012049
347.169	-	0.038791	-0.068792	-0.025177	-0.012889	-0.020447	0.14697	0.066148	0.078496
347.205	-	0.054416	-0.034479	-0.045957	-0.040469	0.044396	-0.012187	0.036203	0.036875
361.185	-	0.040983	-0.060646	-0.0098822	-0.020437	-0.036322	0.16677	0.055485	0.068524
364.197	-	0.053429	-0.026046	-0.062335	-0.034031	0.060365	-0.017861	0.058528	0.10205
367.285	[MG(17:0)+Na]+	0.056937	0.0017631	0.025083	0.036231	-0.12366	-0.046847	-0.046922	0.082091
369.352	-	0.025192	-0.0036534	0.10207	0.076439	-0.035219	0.037124	0.12019	-0.059062
375.201	-	0.051074	-0.04434	0.025282	-0.050449	-0.0079323	0.011361	0.048235	0.060997
376.196	-	0.058684	-0.012992	-0.052826	-0.047359	0.044583	-0.0047989	0.069621	0.098459
387.201	-	0.048511	-0.054865	0.028636	-0.046639	-0.0048907	0.012397	0.028985	0.035658
388.121	-	0.051206	-0.016102	-0.012806	-0.037938	0.027869	0.020268	0.054051	0.15229
389.217	-	0.047986	-0.061786	0.00090302	-0.026894	0.011291	-0.021384	0.0032412	0.0097649
390.211	-	0.063376	-0.054431	0.0077575	-0.055406	0.0062466	0.0076591	0.027631	0.071962
392.227	[NAT(20:5)+H-H2O]+	0.055625	-0.012467	-0.057969	-0.037214	0.05487	-0.0013702	0.050878	0.11541
393.3	-	-0.0074715	0.12426	-0.018295	0.025627	-0.060347	-0.064567	0.080792	0.041535
395.317	[MG(19:0)+Na]+	0.048005	-0.056773	0.038303	-0.046594	-0.017229	0.014212	0.0054887	-0.010338
401.287	-	0.058903	-0.051134	0.031177	-0.065556	-0.027923	0.01171	0.01082	-0.047784
404.191	-	0.061592	-0.060447	-0.033242	-0.047476	0.032132	-0.02929	0.036786	0.025191
404.227	-	0.063795	-0.04175	-0.0087619	-0.055918	0.015371	0.0085638	0.031547	0.068358
409.332	[MG(20:0)+Na]+	0.048033	-0.045695	0.040008	-0.047345	-0.0237	0.022739	-0.0074316	-0.029955
415.223	[LPA(18:3)+H-H2O]+, [MG(20:5)+K]+	0.057596	-0.041922	-0.035539	-0.043066	0.010516	-0.040002	0.0085473	-0.090624
416.191	-	0.050386	-0.021842	-0.038929	-0.049489	0.040188	-0.0015192	0.08311	0.08099
416.227	[NAT(17:0)+K]+	0.05953	-0.04583	-0.017923	-0.060779	-0.00027417	-0.028514	0.046509	-0.067201
418.206	-	0.052234	-0.058536	-0.010118	-0.052841	0.024552	-0.0075975	0.060453	0.043277
418.242	[NAT(22:6)+H-H2O]+	0.063952	-0.040171	-0.0042105	-0.054026	-0.00048396	-0.0049773	0.024006	0.011822
419.316	-	0.071702	-0.011311	-0.017385	0.0078306	-0.10199	-0.084153	-0.0059868	-0.0029696
423.189	-	0.053135	-0.015291	-0.05716	-0.041825	0.055015	-0.0016548	0.062658	0.096415
427.379	-	0.072056	-0.031118	-0.028545	0.09237	-0.020167	0.036982	0.011503	-0.049228
428.227	[NAT(18:1)+K]+	0.051479	-0.022671	-0.054615	-0.030063	0.05707	-0.009653	0.0494	0.11366
432.222	[NAT(20:5)+Na]+	0.062696	-0.00348	-0.042052	-0.047625	0.031672	0.0039547	0.060923	0.11964
432.258	-	0.061495	-0.053771	-0.017042	-0.049551	0.020881	-0.01046	0.024432	0.0313
435.189	[LPA(15:0)+K]+	0.064452	0.022744	-0.089241	-0.043271	0.044562	-0.017679	0.043902	0.033046
435.347	[MG(22:1)+Na]+	0.047258	-0.031289	0.031712	-0.045309	-0.024668	0.023186	-0.012827	-0.050882
437.204	-	0.053853	-0.0048822	-0.016097	0.091813	-0.019198	0.036056	0.13661	-0.034955
441.238	[LPA(20:4)+H-H2O]+, [MG(22:6)+K]+, [LPA(O-16:0)+2Na-H]+	0.069879	-0.0014997	-0.015294	0.011479	-0.099961	-0.07347	-0.019532	0.0051765
441.298	-	-0.016698	-0.033329	0.061641	0.025739	0.0078783	0.043574	0.043556	0.10133
444.223	-	0.049297	-0.022289	-0.073241	-0.024732	0.060351	-0.035421	0.049599	0.055153
446.238	[S1P(d20:1)+K]+	0.048389	-0.050661	-0.0048366	-0.027778	0.011349	-0.019858	0.0095149	0.01101
449.361	-	-0.0024917	-0.031661	0.058914	0.022177	0.0011287	0.04656	0.070588	0.0633
453.178	-	0.076438	0.042983	-0.044221	0.0056648	-0.09555	-0.055861	-0.01736	0.020183
455.189	-	0.063721	-0.01867	-0.070883	0.03228	-0.12004	0.043242	0.038187	0.0049148
455.314	-	0.0037486	-0.013253	0.081271	-0.0066724	-0.097056	-0.096709	0.12059	0.069884
457.272	-	-0.026498	0.065411	0.111	-0.023353	0.030634	-0.075924	0.0062454	0.12766
461.203	-	0.048424	-0.050314	-0.057904	0.057015	-0.12602	0.057505	0.038498	0.022583
463.22	-	0.052667	0.0023741	-0.015198	0.093512	-0.012243	0.051633	0.12912	-0.053323
465.236	-	0.047983	-0.016644	0.0080712	0.10367	-0.017505	0.057175	0.13204	-0.04555
465.334	-	-0.040764	0.042904	0.10591	-0.00892	-0.0010154	0.057813	0.056833	0.087643
467.253	[LPA(22:5)+H-H2O]+, [LPA(P-18:0)+2Na-H]+	0.056681	-0.0048137	-0.066103	-0.043421	0.049538	-0.0099494	0.061714	0.067109
467.41	[DG(26:0)+H-H2O]+	0.079074	0.02652	-0.018755	-0.070512	-0.023715	0.032904	-0.014347	-0.023348
469.152	-	0.059291	0.10777	-0.067615	-0.046389	0.0072117	0.061482	-0.01312	0.016911
477.179	-	0.050925	0.086616	-0.062818	-0.045224	0.017803	0.057138	0.0026758	0.0097692
479.194	-	0.074561	0.056555	-0.0376	-0.0038488	-0.09027	-0.027838	-0.034957	0.0010188
479.409	[DG(27:1)+H-H2O]+, [MG(25:0)+Na]+	0.059562	-0.017805	-0.005552	-0.055233	0.0075625	0.032137	0.005637	0.034019
481.21	-	0.0771	0.042965	0.021374	0.065238	0.001632	-0.032957	-0.053671	0.0049099
481.426	[DG(27:0)+H-H2O]+	0.079251	0.03262	0.0076394	0.05242	0.027256	-0.03053	-0.041138	0.006005
485.203	-	0.066065	-0.047513	0.012185	-0.055739	-0.012801	0.0052675	-0.0080608	-0.0079715
489.234	-	0.05676	-0.030984	-0.051114	-0.033007	0.031074	-0.033005	0.0085574	-0.024702
489.393	-	0.048226	0.07583	-0.054834	-0.037018	0.027645	0.066898	-0.0086636	0.060401
491.409	-	0.046468	0.027786	-0.004229	0.050493	-0.099194	-0.03985	-0.046846	0.089212
493.152	-	0.047776	0.078778	-0.058495	-0.042156	0.022693	0.059541	0.0025816	0.02223
493.425	-	0.069915	-0.010638	-0.02734	0.10491	-0.029334	0.060987	-0.0021773	-0.028953
495.441	[DG(28:0)+H-H2O]+	0.056929	0.0087189	-0.015453	0.023503	0.0045329	0.001751	0.015096	-0.031035
503.408	-	0.051007	0.038926	-0.021741	-0.040321	0.0050968	0.063958	-0.054121	-0.0076843
507.441	-	0.071506	-0.00096642	-0.016836	0.11267	-0.00054246	0.054031	-0.013545	-0.017035
509.457	[DG(29:0)+H-H2O]+	0.05139	0.00031307	0.0038713	0.023944	0.03697	-0.020416	-0.0050779	-0.010161
515.408	[DG(30:4)+H-H2O]+, [MG(28:3)+Na]+, [DG(O-26:0)+2Na-H]+, [MG(26:0)+2Na-H]+	0.068562	0.0088837	-0.032969	0.015423	-0.090365	-0.070989	-0.024102	0.0026035
517.424	[DG(30:3)+H-H2O]+, [MG(28:2)+Na]+	0.078242	-0.0143	-0.029491	0.081234	-0.017825	0.045329	0.0048824	-0.028896
519.442	-	0.034009	0.017459	0.0026487	0.092601	-0.033069	0.051588	0.13567	-0.052314
521.457	-	0.0441	0.0023331	-0.025699	0.048607	-0.00019115	0.033643	0.021865	-0.029585
522.236	-	0.062337	0.10326	-0.084272	-0.046411	0.019268	0.05006	-0.01097	0.013298
523.473	[DG(30:0)+H-H2O]+	0.051023	-0.018331	-0.0035492	0.015667	0.0078369	-0.010576	0.0017792	-0.036533
524.251	-	0.065063	0.038396	-0.05099	-0.048447	0.019861	0.023478	0.03462	0.088023
529.423	[DG(31:4)+H-H2O]+, [MG(29:3)+Na]+, [MG(27:0)+2Na-H]+	0.074407	0.013669	0.008618	0.067992	0.016991	-0.054326	-0.0361	0.031224
529.496	[WE(34:1)+Na]+	0.056915	-0.016185	0.071121	-0.067065	-0.064107	0.058287	-0.011326	-0.0096523
531.439	[DG(31:3)+H-H2O]+, [MG(29:2)+Na]+	0.086794	0.0023655	0.020425	0.059877	0.018677	-0.063858	-0.03681	-0.011229
533.457	-	0.056374	-0.019633	0.0075328	0.1276	-0.009141	0.06834	-0.02034	0.021445
535.473	-	0.042779	0.0021263	-0.0051925	0.052883	0.047516	0.0039353	-0.024826	0.003417
537.488	[DG(31:0)+H-H2O]+	0.050662	-0.024306	0.014197	0.022404	0.035167	-0.030618	-0.051726	-0.006896
541.423	-	0.051073	-0.037725	-0.052537	0.057633	-0.13122	0.047573	0.013886	0.013186
542.492	-	0.036085	-0.089393	0.018157	-0.020917	-0.058505	0.16333	0.029004	-0.008341
543.439	-	0.057399	0.010957	-0.0042846	0.090745	-0.026957	0.03718	0.13346	-0.059506
545.455	[DG(32:3)+H-H2O]+, [DG(P-30:1)+Na]+, [MG(30:2)+Na]+	0.05238	-0.023506	-0.023139	0.028117	-0.00065736	-0.0044056	0.016825	-0.031055
547.473	-	0.026196	-0.00049361	-0.045338	0.053431	-0.0096626	0.033736	0.020607	-0.026431
549.488	-	0.036933	-0.0036112	-0.032993	0.028201	0.0033408	0.0078419	-0.015918	-0.028691
551.505	[DG(32:0)+H-H2O]+	0.040041	-0.043666	-0.002556	-0.005349	0.0075478	-0.03685	-0.027521	-0.029374
555.439	-	0.055271	0.041101	-0.013681	0.088827	0.06162	-0.045956	0.010764	0.12939
555.511	[WE(36:2)+Na]+	0.07084	-0.011116	0.075266	-0.071743	-0.075208	0.062288	-0.027555	0.022992
557.455	-	0.061563	-0.031776	-0.040389	0.076961	0.015281	0.04403	-0.12022	0.018479
557.528	-	0.032381	0.027573	0.099284	-0.10606	-0.061616	0.033306	0.093037	-0.019025
559.471	[DG(33:3)+H-H2O]+, [DG(P-31:1)+Na]+	0.050502	-0.027809	-0.0015642	0.027582	0.037794	-0.035354	-0.054099	-0.0014986
561.489	-	0.034171	0.0027582	-0.010144	0.046367	0.061416	0.0077122	-0.036458	0.00098549
563.504	-	0.043863	0.0039248	-0.00047398	0.025462	0.051849	0.0023604	-0.062495	-0.0011477
565.521	[DG(33:0)+H-H2O]+	0.07067	-0.022614	0.0226	0.018366	0.022866	-0.091581	-0.16844	0.019238
569.455	-	0.034462	-0.0081252	-0.04871	0.056573	-0.012096	0.040381	0.013392	-0.018969
571.471	-	0.041788	-0.0050681	-0.043727	0.031015	0.0094351	0.002409	-0.0090131	-0.028805
573.487	-	0.02026	-0.049088	-0.03858	0.011938	0.0042417	-0.018342	0.002946	-0.025376
575.504	-	-0.032476	0.010048	-0.045601	0.0098726	-0.031608	0.0024839	-0.0089474	-0.018962
577.52	-	-0.025502	0.007162	-0.055	-0.0053012	-0.012745	-0.009308	-0.036212	-0.036881
579.539	-	-0.022942	0.089201	0.054651	0.028051	-0.042711	0.095175	-0.14166	-0.040677
583.47	-	0.058468	-0.022185	0.021497	0.11981	-0.0076672	0.079136	-0.02318	0.022072
583.543	[WE(38:2)+Na]+	0.063915	-0.021888	0.057006	-0.075932	-0.057564	0.044328	0.0099041	-0.010905
585.486	-	0.062583	0.0097201	0.014708	0.081126	0.013298	0.014206	0.10832	-0.055703
587.503	[DG(35:3)+H-H2O]+, [DG(O-33:2)+Na]+, [DG(P-33:1)+Na]+	0.076233	-0.011853	0.051202	0.064222	0.0048125	-0.052087	-0.042009	0.0039694
589.52	-	0.036513	0.01919	0.0094411	0.031352	0.037145	0.019992	-0.068668	-0.0050838
591.536	-	0.046715	0.034662	0.045106	-0.026007	0.041765	-0.13376	-0.092046	0.0051418
593.552	[DG(35:0)+H-H2O]+	0.050837	-0.052194	0.039738	-0.050602	-0.023963	0.011639	0.017038	-0.0011378
595.471	-	-0.01857	-0.032947	-0.04517	0.058851	-0.017707	0.00013278	0.0064305	-0.021249
597.486	-	-0.018116	-0.0072242	-0.067704	0.025582	-0.013514	0.0085697	-0.0020188	-0.016242
599.502	-	-0.028403	-0.0017706	-0.060198	0.010871	-0.01296	-0.00024833	-0.015396	-0.017777
601.52	[DG(36:3)+H-H2O]+, [DG(O-34:2)+Na]+, [DG(P-34:1)+Na]+	-0.05513	0.0024494	-0.030751	0.015063	-0.034245	-0.0061401	-0.0072647	-0.017957
603.536	[DG(36:2)+H-H2O]+, [DG(O-34:1)+Na]+, [DG(P-34:0)+Na]+	-0.041091	0.01562	-0.04569	-0.010101	-0.033106	5.5432e-05	-0.028759	-0.016517
605.552	-	-0.011219	0.021317	-0.01064	-0.057813	-0.007982	0.0090431	-0.057997	-0.0056795
611.501	[DG(37:5)+H-H2O]+, [DG(O-33:1)+2Na-H]+, [DG(P-33:0)+2Na-H]+	0.080644	-0.011453	0.033912	-0.011622	0.084165	0.021254	-0.032003	-0.037706
613.518	[DG(37:4)+H-H2O]+, [DG(P-35:2)+Na]+, [DG(O-33:0)+2Na-H]+, [MG(33:0)+2Na-H]+	0.076847	-0.015001	0.0086724	-0.066176	-0.028224	0.024997	-0.02606	-0.012834
615.495	[DG(34:2)+Na]+	0.047653	0.04826	0.032751	-0.04273	-0.052174	0.083411	-0.091701	-0.080298
615.535	[DG(37:3)+H-H2O]+, [DG(O-35:2)+Na]+, [DG(P-35:1)+Na]+	0.055399	-0.0063981	-0.051013	-0.039106	0.050107	0.009983	0.048273	0.12362
617.477	-	0.04871	0.037956	0.038216	-0.041796	-0.046511	0.089741	-0.097253	-0.043362
617.551	[DG(37:2)+H-H2O]+, [DG(O-35:1)+Na]+, [DG(P-35:0)+Na]+	0.05563	-0.037217	0.04865	-0.0505	-0.024381	0.048818	-0.021908	0.053415
621.487	[DG(38:7)+H-H2O]+, [DG(P-36:5)+Na]+, [DG(33:0)+K]+, [DG(O-34:3)+2Na-H]+, [DG(P-34:2)+2Na-H]+	-0.05425	-0.019078	0.040759	0.045648	-0.046469	0.036434	-0.0019545	0.051098
623.502	[DG(38:6)+H-H2O]+, [DG(O-36:5)+Na]+, [DG(P-36:4)+Na]+, [DG(O-34:2)+2Na-H]+, [DG(P-34:1)+2Na-H]+	-0.054339	-0.018194	-0.0052694	0.020329	-0.046763	0.0095457	-0.0089035	-0.0092969
625.518	-	-0.032028	-0.0019477	-0.058386	-0.0023238	-0.028127	-0.0031257	-0.034805	-0.014284
627.535	-	0.0057765	-0.011943	-0.028384	-0.016358	0.011273	0.0034684	-0.040108	-0.03657
629.475	-	0.056341	-0.055015	0.037745	-0.045473	-0.021451	0.013412	-0.012831	0.011638
629.552	[DG(38:3)+H-H2O]+, [DG(O-36:2)+Na]+, [DG(P-36:1)+Na]+	0.071969	-0.009799	0.014003	0.00051171	-0.11085	-0.049048	-0.033059	0.014969
631.491	[TG(34:1)+Na]+	0.070439	-0.028711	0.026426	-0.067509	-0.033857	0.022643	-0.00044226	-0.0058849
631.568	[DG(38:2)+H-H2O]+, [DG(O-36:1)+Na]+, [DG(P-36:0)+Na]+	0.081093	0.0044188	-0.0078245	-0.072749	-0.033216	0.017351	-0.01751	-0.054625
643.492	-	0.046052	-0.049131	-0.041518	0.049441	-0.12325	0.061978	0.02198	0.012313
645.507	[TG(35:1)+Na]+	0.054775	-0.036962	0.044261	0.027974	-0.12305	-0.058248	-0.040526	0.049596
649.518	-	0.059495	-0.064745	0.020564	0.023474	0.061771	0.11618	0.0077475	-0.097135
651.534	[DG(40:6)+H-H2O]+, [DG(O-38:5)+Na]+, [DG(P-38:4)+Na]+, [DG(O-36:2)+2Na-H]+, [DG(P-36:1)+2Na-H]+	0.066635	-0.039683	0.0043523	-0.057712	-0.025436	-0.011678	-0.013527	-0.08754
652.6	-	0.044883	0.032714	0.0211	-0.032697	-0.029406	0.075614	-0.09648	-0.054325
653.551	[DG(40:5)+H-H2O]+, [DG(O-38:4)+Na]+, [DG(P-38:3)+Na]+, [DG(O-36:1)+2Na-H]+, [DG(P-36:0)+2Na-H]+	0.059023	-0.035443	0.012892	-0.064824	-0.021122	0.0099487	0.010384	-0.068465
657.508	-	0.06461	-0.0049075	0.051451	0.08412	0.0055312	-0.051607	-0.046522	0.025403
659.522	[TG(36:1)+Na]+	0.071996	-0.03237	0.014038	-0.061742	-0.022091	0.015104	-0.0088976	0.0043873
669.507	-	-0.035192	-0.033077	-0.014886	-0.016237	-0.13779	0.040023	-0.031527	0.085934
671.523	-	-0.02838	-0.0092751	0.031455	0.023716	-0.015301	0.040833	-0.058159	0.058814
673.538	-	0.038223	-0.066301	0.080927	0.02611	0.080743	-0.0073554	-0.036506	-0.11117
682.459	-	0.011254	0.080876	0.073404	-0.08932	-0.044315	0.052277	0.056315	-0.082003
683.524	-	-0.019842	-0.021196	0.05768	-0.059199	-0.087686	-0.11522	-0.039472	0.07002
685.539	-	0.055178	-0.037648	-0.0059673	0.11202	-0.024103	0.054517	0.0024831	-0.040669
687.554	[TG(38:1)+Na]+	0.065564	-0.038391	0.05455	-0.057889	-0.041486	0.037346	-0.01579	0.049562
695.464	-	0.06461	-0.0062225	0.01174	0.081957	-0.0028337	-0.096307	-0.026911	-0.048832
695.523	[TG(37:1)+2Na-H]+	-0.071364	-0.0049448	-0.051057	0.011115	-0.052689	0.023022	-0.025564	-0.034442
697.539	-	-0.041699	-0.0253	-0.0054524	-0.039966	-0.13412	0.029871	-0.023244	0.057496
699.555	-	-0.00666	-0.014258	0.054444	0.040607	-0.015329	0.032488	-0.07437	0.044143
701.57	[TG(39:1)+Na]+	0.06661	-0.037336	0.057871	-0.05853	-0.046958	0.038279	-0.023174	0.039403
709.479	[LPG(34:5)+H-H2O]+, [PA(37:4(OH))+H-H2O]+, [PG(P-34:4)+H-H2O]+, [DG(42:11)+Na]+, [PA(35:2)+Na]+, [PA(P-35:2(OH))+Na]+, [DG(40:8)+2Na-H]+, [PA(O-33:0(OH))+2Na-H]+	0.04739	-0.07039	-0.031885	-0.041855	0.025723	-0.050333	0.037733	-0.08354
711.437	[PA(34:2)+K]+, [PA(O-34:3(OH))+K]+, [PA(P-34:2(OH))+K]+	0.05128	0.066626	-0.018817	-0.030324	-0.088617	-0.10557	0.086167	-0.026133
711.555	-	-0.032427	-0.047832	0.012227	-0.028268	-0.13386	0.011421	0.0076613	0.0859
713.57	-	-0.00064008	-0.051436	0.016212	0.027849	0.041189	0.019593	-0.022372	0.020191
715.586	[TG(40:1)+Na]+	0.072894	-0.011272	-0.0098123	0.011041	-0.10873	-0.076435	-0.022559	0.0095711
717.445	[PA(38:7(OH))+H-H2O]+, [PA(36:5)+Na]+, [PA(P-36:5(OH))+Na]+, [LPG(30:1)+K]+, [PA(33:0(OH))+K]+, [PG(O-30:1)+K]+, [PG(P-30:0)+K]+, [PA(34:2)+2Na-H]+, [PA(O-34:3(OH))+2Na-H]+, [PA(P-34:2(OH))+2Na-H]+	0.055077	-0.016831	-0.092379	-0.034055	0.061108	-0.050647	0.062937	0.016018
717.602	[TG(40:0)+Na]+	0.064357	-0.0081168	0.013412	-0.074582	-0.031486	0.028895	0.018631	-0.045914
719.462	[PA(38:6(OH))+H-H2O]+, [PA(36:4)+Na]+, [PA(O-36:5(OH))+Na]+, [PA(P-36:4(OH))+Na]+, [LPG(30:0)+K]+, [PG(O-30:0)+K]+, [PA(34:1)+2Na-H]+, [PA(O-34:2(OH))+2Na-H]+, [PA(P-34:1(OH))+2Na-H]+	0.04932	-0.077649	-0.020305	-0.045567	0.012291	-0.053105	0.028513	-0.11014
721.48	-	0.063556	-0.026359	0.045806	0.081446	-0.0093993	-0.079568	-0.051171	-0.030078
723.495	-	0.074218	-0.0037221	0.032358	0.078034	-0.0061543	-0.078874	-0.045349	-0.031667
725.453	[PA(40:9)+H-H2O]+, [PA(35:2)+K]+, [PA(P-35:2(OH))+K]+, [DG(42:11)+K]+, [PA(O-36:5)+2Na-H]+, [PA(P-36:4)+2Na-H]+	0.062938	0.0032607	0.01836	-0.04693	-0.034086	0.028896	-0.02478	0.0051251
725.571	[TG(41:3)+Na]+, [TG(39:0)+2Na-H]+	-0.038592	-0.0030063	0.053682	0.04377	-0.019874	0.060929	-0.03037	0.055532
727.586	-	-0.0032364	-0.021843	-0.021434	0.029214	0.026776	0.010993	-0.072228	-0.01077
729.602	[TG(41:1)+Na]+	0.079785	0.010731	0.035385	0.062081	0.0045879	-0.046849	-0.042881	0.0059816
731.617	[TG(41:0)+Na]+	0.080832	0.027498	0.018343	0.055641	0.0029673	-0.041733	-0.041236	0.0040386
733.42	-	0.052439	0.10874	-0.10479	0.024649	-0.034645	-0.027514	-0.021923	0.030186
735.437	[PA(36:4)+K]+, [PA(O-36:5(OH))+K]+, [PA(P-36:4(OH))+K]+	0.060329	0.06782	-0.031707	-0.053636	-0.021453	0.053587	-0.053667	-0.095491
737.453	[PA(36:3)+K]+, [PA(O-36:4(OH))+K]+, [PA(P-36:3(OH))+K]+	0.047883	0.058038	0.035217	-0.032667	-0.12554	-0.07897	0.065486	-0.016454
739.469	[PA(36:2)+K]+, [PA(O-36:3(OH))+K]+, [PA(P-36:2(OH))+K]+	0.061569	0.073924	0.065967	0.024149	-0.00033324	-0.072521	0.046219	-0.037015
739.586	-	-0.025407	-0.042691	0.058094	0.053539	-0.0046618	0.033227	-0.056823	0.085331
741.602	-	0.024853	-0.012325	-0.025575	0.047923	0.014313	0.054816	-0.0035367	-0.01962
743.462	-	0.044981	-0.058296	-0.052213	0.042861	-0.039395	-0.12604	-0.012047	-0.024139
743.618	-	0.042618	0.0053855	-0.0078659	0.050688	-0.0057248	0.046162	-0.006591	0.011794
745.477	-	0.073028	-0.013631	0.032888	0.072331	0.012502	-0.067334	-0.03587	0.0041093
745.633	[TG(42:0)+Na]+	0.063569	0.015794	0.018356	0.057339	-0.021584	0.022302	0.13711	-0.056618
747.494	[PA(40:6(OH))+H-H2O]+, [PA(38:4)+Na]+, [PA(O-38:5(OH))+Na]+, [PA(P-38:4(OH))+Na]+, [LPG(32:0)+K]+, [PG(O-32:0)+K]+, [PA(36:1)+2Na-H]+, [PA(O-36:2(OH))+2Na-H]+, [PA(P-36:1(OH))+2Na-H]+	0.055737	-0.080519	-0.025269	-0.038435	0.019651	-0.051055	-0.00046475	-0.070982
749.393	-	0.052656	0.088893	-0.087363	-0.035359	0.028606	0.034884	-0.011225	-0.015186
749.51	[PA(40:5(OH))+H-H2O]+, [PA(38:3)+Na]+, [PA(O-38:4(OH))+Na]+, [PA(P-38:3(OH))+Na]+, [TG(42:6)+K]+, [PA(36:0)+2Na-H]+, [PA(O-36:1(OH))+2Na-H]+, [PA(P-36:0(OH))+2Na-H]+	0.06027	-0.037863	-0.017453	0.020837	-0.090059	-0.099776	-0.015483	-0.033469
750.447	-	0.051477	0.10629	-0.10072	0.024078	-0.034234	-0.023879	-0.020422	0.037025
753.602	-	-0.04113	-0.04064	0.016896	-0.037562	-0.13552	0.032107	-0.00054059	0.04233
754.538	-	0.041852	0.03314	-0.051207	0.10852	0.072671	-0.091137	-0.0039134	0.039589
755.617	-	0.014705	-0.040845	0.0013482	0.055855	0.023274	0.035133	-0.03398	0.041436
757.633	-	0.043298	0.0064634	-0.010678	0.05576	0.030499	0.025419	0.0057811	0.0094368
759.437	[SQDG(28:1)+Na]+, [PA(38:6)+K]+, [PA(P-38:6(OH))+K]+	0.069472	0.023925	-0.023683	0.010974	-0.09286	-0.049358	-0.036048	0.014021
759.592	-	0.017087	0.1402	0.090414	0.034658	-0.014089	0.0042692	0.0080134	-0.016685
759.649	[TG(43:0)+Na]+	0.053462	-0.00052592	0.012405	0.02135	0.02653	-0.0097615	0.0030097	-0.0063552
761.451	[SQDG(28:0)+Na]+, [PA(38:5)+K]+, [PA(O-38:6(OH))+K]+, [PA(P-38:5(OH))+K]+	0.084594	0.030288	0.013244	0.045165	0.0061435	-0.039473	-0.041329	-0.020109
761.608	-	0.035124	0.084172	0.12464	0.013355	-0.034474	-0.033667	0.05764	0.029364
762.481	-	0.042627	0.060927	0.093333	0.01557	0.05409	0.098626	-0.085395	-0.10673
765.485	[PA(38:3)+K]+, [PA(O-38:4(OH))+K]+, [PA(P-38:3(OH))+K]+	0.04471	0.046514	0.078185	-0.097787	-0.059571	0.027454	0.053705	-0.016279
766.42	-	0.048379	0.081654	-0.085587	-0.029768	0.033589	0.032774	-0.013588	-0.014126
767.618	-	-0.021577	-0.033472	-0.0023008	0.063475	-0.0061622	0.054584	-0.039309	0.059758
768.492	-	0.03441	-0.073463	0.020571	0.11878	-0.013835	0.046926	0.024234	-0.0641
769.633	-	0.025536	-0.013863	-0.019023	0.072704	-0.0087256	0.046458	-0.0077053	-0.0010378
770.509	-	0.028904	0.088849	-0.095341	0.066951	-0.041554	-0.060133	-0.043053	0.0027793
771.649	-	0.046695	-0.0077586	-0.010924	0.051222	-0.0057269	0.036691	0.015255	-0.015251
772.524	-	0.035942	-0.073378	-0.009895	0.0613	-0.11746	0.071905	-0.0060182	0.044942
773.608	-	0.032628	0.092076	0.12281	0.033068	-0.016246	-0.039157	0.051166	0.038368
773.664	[TG(44:0)+Na]+	0.054122	-0.027388	0.011968	0.019166	0.0094147	-0.020317	0.0053626	-0.022019
775.623	-	0.047042	0.07957	0.1078	0.011261	-0.0022523	-0.055984	0.072866	-0.0048744
776.462	[SHexCer(t31:1)+Na]+, [PC(33:5)+K]+, [PE(36:5)+K]+, [PE(P-36:5(OH))+K]+	0.075265	0.050194	-0.063384	0.014633	-0.08127	-0.064891	-0.017689	0.035148
777.424	-	0.057961	0.10012	-0.06555	-0.050018	0.010706	0.062285	-0.0024927	0.018682
778.478	-	0.06309	0.08797	0.013597	0.031314	0.002114	-0.10446	0.066199	-0.016382
780.553	-	0.034457	-0.049642	-0.016988	0.04538	-0.080449	-0.11779	-0.012812	-0.080319
781.634	-	-0.031773	-0.004117	0.042369	0.057214	-0.018375	0.058568	-0.083451	0.095173
782.511	[PC(38:9)+H-H2O]+, [PC(33:2)+K]+, [PC(P-33:2(OH))+K]+, [PE(36:2)+K]+, [PE(O-36:3(OH))+K]+, [PE(P-36:2(OH))+K]+, [LPC(34:5)+2Na-H]+, [PC(P-34:4)+2Na-H]+	0.060199	-0.013953	-0.032609	-0.045452	-0.0097914	-0.028858	-0.012214	-0.12556
782.569	[PC(36:3(OH))+H-H2O]+, [PE(39:3(OH))+H-H2O]+, [PS(O-38:3)+H-H2O]+, [PS(P-38:2)+H-H2O]+, [PC(34:1)+Na]+, [PC(O-34:2(OH))+Na]+, [PC(P-34:1(OH))+Na]+, [PE(37:1)+Na]+, [PE(O-37:2(OH))+Na]+, [PE(P-37:1(OH))+Na]+	0.05104	0.065386	0.0065552	-0.034739	-0.033521	0.080637	-0.090939	-0.034297
783.649	-	0.024708	-0.015111	-0.003027	0.074964	0.032777	0.039287	-0.021805	0.028164
784.467	-	0.030862	0.036874	0.094809	0.097831	-0.039961	0.079974	0.052186	0.017137
785.608	-	0.018821	0.073121	0.045808	0.079907	-0.041098	0.058521	0.1302	-0.016977
785.664	-	0.044487	-0.017643	0.0017315	0.04808	0.028272	0.0083169	-0.022606	0.0008292
786.504	-	0.044175	-0.045098	0.019004	0.057544	-0.098685	-0.080157	-0.038268	0.104
787.466	[SQDG(30:1)+Na]+, [PA(40:6)+K]+, [PA(P-40:6(OH))+K]+	0.06416	0.07228	-0.023042	-0.055123	-0.030294	0.062784	-0.066573	-0.082358
787.623	-	0.021637	0.079976	0.045371	0.0032152	-0.0066302	0.042604	0.0044603	0.00093989
787.68	[TG(45:0)+Na]+	0.053168	-0.037021	0.023609	0.02986	0.024963	-0.026754	-0.021707	-0.0085811
788.519	-	0.03749	-0.056857	0.034901	0.14016	-0.033538	0.070596	-0.029269	0.11077
789.639	-	0.040079	0.068836	0.094623	-0.034931	0.019736	-0.11971	-0.032283	0.017536
792.437	-	0.057473	0.099723	-0.082486	-0.038874	0.020469	0.045613	-0.017159	0.0042921
792.494	-	0.025942	0.12005	-0.017082	-0.00061764	-0.095608	-0.059342	0.024439	-0.053181
793.634	-	-0.053656	0.0081083	-0.024546	0.0048138	-0.099883	0.067675	-0.071827	0.012333
794.452	[SHexCer(t31:0)+K]+, [PI-Cer(d32:2)+2Na-H]+, [PS(32:1(OH))+2Na-H]+	0.063327	0.10847	-0.086571	-0.045133	0.016428	0.048076	-0.015711	0.0065171
794.509	[PE(42:10)+H-H2O]+, [PC(34:3)+K]+, [PC(O-34:4(OH))+K]+, [PC(P-34:3(OH))+K]+, [PE(37:3)+K]+, [PE(O-38:6)+2Na-H]+, [PE(P-38:5)+2Na-H]+	0.071775	-0.018895	0.014335	-0.063642	-0.028209	0.022618	-0.012158	-0.0098118
795.649	-	0.0024212	-0.030883	-0.040938	0.073301	-0.012216	0.030198	0.018144	-0.01685
796.525	-	0.057567	-0.03072	0.030615	0.12268	-0.021749	0.069929	-0.019851	-0.0096077
797.664	-	0.037679	-0.020818	-0.02106	0.065878	-0.0062042	0.037945	0.014216	-0.017779
798.542	[PC(39:8)+H-H2O]+, [PE(42:8)+H-H2O]+, [PE(P-40:6)+Na]+, [PC(34:1)+K]+, [PC(O-34:2(OH))+K]+, [PC(P-34:1(OH))+K]+, [PE(37:1)+K]+, [PE(O-37:2(OH))+K]+, [PE(P-37:1(OH))+K]+, [PE(O-38:4)+2Na-H]+, [PE(P-38:3)+2Na-H]+	0.070909	-0.0085805	-0.0037073	-0.055874	-0.023943	0.0061543	-0.013176	-0.030492
799.624	-	0.0055197	0.077738	0.11904	0.00077624	0.016353	-0.078438	-0.080232	0.079352
799.68	-	0.046796	-0.027659	-0.0016869	0.03645	0.0064425	0.011701	-0.0022871	-0.032319
801.638	-	0.01895	0.066761	0.067473	0.0078251	0.024534	0.028954	-0.01605	0.030778
801.695	[TG(46:0)+Na]+	0.051066	-0.05233	0.019959	0.017839	0.0080365	-0.032412	-0.012162	-0.017726
802.478	[PC(35:6)+K]+, [PE(38:6)+K]+, [PE(P-38:6(OH))+K]+	0.076352	0.043456	-0.043599	0.016707	-0.10627	-0.065712	-0.03183	0.017236
803.655	-	0.034716	0.057038	0.093717	-0.039481	0.034317	-0.12961	-0.056331	0.026552
804.494	-	0.0539	0.056917	0.0023837	0.070674	-0.034807	0.017429	0.13297	-0.04627
806.51	[SHexCer(t33:0)+Na]+, [PC(35:4)+K]+, [PE(38:4)+K]+, [PE(O-38:5(OH))+K]+, [PE(P-38:4(OH))+K]+	0.069043	0.078139	0.040042	0.033905	0.005411	-0.087462	0.04395	-0.024749
807.65	-	-0.05674	-0.08487	-0.023629	0.0095603	-0.073735	-0.029323	0.01152	0.0059704
808.468	-	0.057496	0.10162	-0.061521	-0.043	0.011515	0.06792	-0.017201	0.043468
809.664	-	0.0036054	-0.021086	-0.0022809	0.085062	0.01797	0.026611	-0.033797	0.022007
810.483	-	0.063455	0.078002	0.042684	-0.004469	0.051318	0.089706	-0.090655	-0.091523
811.623	-	-0.02183	0.073617	0.033257	0.015319	-0.15037	0.078113	0.097539	-0.093231
811.68	-	0.036638	-0.019594	-0.0023267	0.068524	0.025927	0.022332	-0.036079	0.0078803
812.498	-	0.024752	0.099079	0.081938	-0.0012598	0.030174	0.19377	0.0019651	-0.088193
813.639	-	0.010372	0.067271	0.054047	0.02981	-0.0079432	0.055257	0.022282	0.01225
813.696	-	0.045981	-0.025649	0.011741	0.03564	0.034792	-0.0048206	-0.041701	-0.004071
814.537	-	0.036078	-0.056857	-0.0049718	0.061794	-0.06549	-0.098881	-0.043426	0.043251
815.654	-	0.025464	0.061265	0.060564	-0.0061169	0.0049238	0.019177	-0.002043	-0.012038
815.711	[TG(47:0)+Na]+	0.050572	-0.051432	0.033088	0.021931	0.022641	-0.03387	-0.039651	-0.00084816
817.67	-	0.036615	0.048495	0.10255	-0.043822	0.014806	-0.14145	-0.059306	0.028746
820.468	-	0.039974	0.16185	-0.064633	-0.019803	-0.048642	-0.024386	0.058576	0.04845
821.665	-	0.013348	-0.010784	0.034796	0.095537	-0.050195	0.030997	0.18188	-0.062512
822.485	[PS(36:4(OH))+Na]+, [PI-Cer(t33:0)+K]+, [SHexCer(t33:0)+K]+, [PI-Cer(d34:2)+2Na-H]+, [PS(34:1(OH))+2Na-H]+	0.064008	0.11534	-0.064019	-0.049554	0.0026706	0.0717	-0.018216	0.041857
823.68	-	0.01658	-0.022357	-0.017892	0.069816	-0.023111	0.037168	0.036274	-0.013662
825.639	-	-0.0070655	0.13544	0.051186	0.062375	0.0297	-0.030492	0.084137	0.034642
825.696	-	0.032831	-0.020046	-0.01131	0.048575	-0.00044467	0.024926	0.010726	-0.031289
827.654	-	0.013112	0.053633	0.079264	0.020575	0.016525	0.041107	-0.018489	0.05135
827.711	-	0.040848	-0.035642	0.0047078	0.015022	0.0082491	-0.0071385	-0.021369	-0.034157
828.495	[PC(37:7)+K]+, [PE(40:7)+K]+, [PI-Cer(t33:0)+2Na-H]+	0.086738	0.031317	0.0151	0.065613	-0.00032782	-0.055541	-0.04642	0.0014024
829.67	-	0.021563	0.057518	0.074709	-0.0091223	0.029567	0.0073289	-0.051706	0.021571
829.726	[TG(48:0)+Na]+	0.10963	-0.0321	0.062134	-0.030431	0.068912	0.0021438	-0.023481	-0.069577
830.51	-	0.056915	0.11973	-0.097149	0.022471	-0.04568	-0.015368	-0.027309	0.056685
830.731	-	-0.083513	0.019813	-0.085127	0.034713	-0.041489	-0.010336	0.010944	0.061343
831.686	-	0.043457	0.04915	0.15636	0.037988	-0.025333	-0.058882	0.045042	0.033251
832.526	[SHexCer(t35:1)+Na]+, [PI-Cer(t35:1)+Na]+, [PC(37:5)+K]+, [PE(40:5)+K]+, [PE(O-40:6(OH))+K]+, [PE(P-40:5(OH))+K]+	0.061371	0.096535	-0.036876	0.013555	-0.10054	-0.00091246	-0.085488	-0.034799
834.543	-	0.052896	0.082957	-0.0798	-0.037071	0.032312	0.04578	-0.0093736	0.018659
835.681	-	-0.02163	-0.03893	0.06182	0.072911	7.645e-05	0.057084	-0.058445	0.075657
837.639	-	-0.0095807	0.13335	-0.0033213	0.00047324	-0.045872	-0.050976	0.1084	0.076636
837.696	-	0.029761	-0.023536	0.0067808	0.067887	0.031778	0.04245	-0.036088	0.012308
839.654	-	0.021404	0.059676	0.06808	0.076269	-0.049367	0.060541	0.15817	-0.040619
839.712	-	0.040261	-0.018872	0.0059127	0.042613	0.0375	0.026212	-0.048275	0.00091953
841.669	-	0.0070934	0.073459	0.049514	-0.0010644	-0.0038888	0.028547	0.008738	-0.000275
841.727	-	0.046756	-0.026843	0.020041	0.015664	0.035505	-0.0090023	-0.068015	-0.0095587
842.452	-	0.048282	0.08066	-0.057514	-0.040665	0.02223	0.061915	-0.0020229	0.029756
843.686	-	0.014255	0.059114	0.067918	-0.032046	0.0022812	-0.0051579	-0.027381	-0.0055165
844.468	[PS(36:4(OH))+2Na-H]+	0.070757	0.091832	-0.033883	-0.060524	-0.029963	0.069051	-0.058176	-0.054984
844.746	-	0.043369	0.12845	0.0086583	0.10615	0.039073	0.032379	-0.074336	0.11424
845.7	[PG(O-43:0)+H-H2O]+, [TG(53:7)+H-H2O]+, [DG(51:6)+Na]+, [TG(O-51:6)+Na]+, [TG(P-51:5)+Na]+, [TG(48:0)+K]+, [DG(49:3)+2Na-H]+, [TG(O-49:3)+2Na-H]+, [TG(P-49:2)+2Na-H]+	0.067926	-0.093692	0.053851	-0.083349	-0.038778	0.00044797	0.027372	-0.031512
846.706	-	-0.027958	0.13323	-0.016161	0.028461	0.083259	-0.082579	-0.056517	0.027422
849.696	-	-0.022312	-0.030354	-0.021331	0.044253	-0.050492	0.022108	0.021225	0.01089
851.711	-	-0.0085432	-0.025229	-0.035308	0.043206	-0.032495	0.024938	0.0063485	-0.015451
853.67	-	0.021765	0.031151	0.11446	0.083998	-0.037681	0.060931	0.099967	0.014341
853.727	-	-0.0030865	-0.029196	-0.034908	0.017904	-0.019999	0.010789	-0.034912	-0.038655
855.686	-	-0.0046115	0.033729	0.12465	0.016787	-0.011635	0.058199	-0.070357	0.096018
855.742	-	0.010234	-0.047222	-0.010518	-0.018954	0.00037937	-0.030494	-0.054772	-0.044484
857.701	-	0.019142	0.042277	0.09043	-0.021991	0.024752	0.01937	-0.070652	0.036828
863.713	-	-0.017114	0.031291	-0.014288	0.048228	0.057016	0.043234	0.04273	0.23955
865.67	-	-0.037817	0.025846	0.018345	-0.056331	-0.1474	0.02356	0.028652	0.061202
865.727	-	0.029993	-0.022456	0.014794	0.03458	0.037668	0.02149	-0.056389	-0.0088989
867.685	-	-0.033191	0.055958	0.056213	-0.01329	-0.033092	0.037763	-0.019158	0.035545
867.743	-	0.037714	-0.0065536	0.011525	0.0093525	0.043575	0.020003	-0.071269	-0.0099736
869.701	-	-0.02786	0.069261	0.036064	-0.033058	-0.011965	0.0149	-0.024058	0.010738
869.758	-	0.0448	-0.02502	0.026462	-0.0029551	0.034612	-0.00042545	-0.071168	-0.013788
871.717	-	-0.019919	0.053153	0.062533	-0.053237	-0.01285	0.0082869	-0.047354	0.0058792
875.71	-	-0.070318	-0.049195	-0.022354	-0.0029195	-0.1307	-0.031265	0.017728	-0.025867
877.727	[TG(52:4)+Na]+, [TG(50:1)+2Na-H]+	-0.060343	-0.01314	-0.015047	0.020795	-0.04938	0.005548	0.012084	-0.0039382
879.688	-	0.011469	-0.032298	0.1111	-0.10035	-0.029217	-0.01561	0.12852	-0.016756
879.742	[TG(52:3)+Na]+, [TG(50:0)+2Na-H]+	-0.059104	-0.0070517	-0.023286	0.014226	-0.044439	-0.00048816	-0.01167	-0.015772
881.701	-	0.047428	0.066568	0.10869	0.027074	-0.0056961	-0.093428	0.081289	-0.018739
881.758	[TG(52:2)+Na]+	-0.051293	-0.0018595	-0.029216	0.0038189	-0.036579	0.0035559	-0.032374	-0.017896
883.717	-	0.03801	0.073856	0.1526	0.031953	-0.020244	-0.050377	0.052405	0.022942
883.772	[TG(52:1)+Na]+	0.089157	-0.069021	0.013171	-0.079852	-0.023202	-0.0054658	-0.006679	0.0051002
884.776	-	-0.031539	0.12604	0.029909	0.10229	0.030752	-0.11608	0.096919	-0.049625
885.732	-	0.052945	0.067412	0.10063	0.0075443	0.0066862	-0.069158	0.071545	-0.038662
891.686	[TG(57:12)+H-H2O]+, [PA(50:4(OH))+H-H2O]+, [MGDG(42:1)+Na]+, [PA(48:2)+Na]+, [PA(O-48:3(OH))+Na]+, [PA(P-48:2(OH))+Na]+, [TG(52:5)+K]+, [DG(53:8)+2Na-H]+, [TG(P-53:7)+2Na-H]+, [PE-Cer(t46:0)+2Na-H]+, [SM(t43:0)+2Na-H]+	-0.079029	0.02396	0.00038945	-0.02503	-0.081066	-0.0026922	0.003046	-0.0012178
891.744	-	-0.014884	-0.025028	0.10021	0.029103	-0.02178	0.043067	-0.058454	0.070301
893.701	[TG(57:11)+H-H2O]+, [PA(50:3(OH))+H-H2O]+, [PG(P-47:3)+H-H2O]+, [PA(48:1)+Na]+, [PA(O-48:2(OH))+Na]+, [PA(P-48:1(OH))+Na]+, [MGDG(42:0)+Na]+, [TG(52:4)+K]+, [DG(53:7)+2Na-H]+, [TG(O-53:7)+2Na-H]+, [TG(P-53:6)+2Na-H]+	-0.073958	0.033328	0.0561	0.0029125	-0.056354	0.020532	-0.0082642	0.048186
893.759	-	0.044638	-0.053634	-0.024392	0.047767	0.0077436	0.066019	-0.18203	0.030159
895.716	[TG(57:10)+H-H2O]+, [PA(50:2(OH))+H-H2O]+, [PG(O-47:3)+H-H2O]+, [PG(P-47:2)+H-H2O]+, [DG(55:9)+Na]+, [TG(P-55:8)+Na]+, [PA(48:0)+Na]+, [PA(O-48:1(OH))+Na]+, [PA(P-48:0(OH))+Na]+, [TG(52:3)+K]+, [DG(53:6)+2Na-H]+, [TG(O-53:6)+2Na-H]+, [TG(P-53:5)+2Na-H]+	-0.066927	0.051912	0.018908	-0.019361	-0.039704	0.0060878	-0.015955	-0.0019381
895.773	-	-0.010591	0.0068919	0.10159	0.012954	-0.027831	0.05897	-0.090541	0.094414
897.732	[TG(57:9)+H-H2O]+, [PA(50:1(OH))+H-H2O]+, [PG(O-47:2)+H-H2O]+, [PG(P-47:1)+H-H2O]+, [DG(55:8)+Na]+, [TG(O-55:8)+Na]+, [TG(P-55:7)+Na]+, [PA(O-48:0(OH))+Na]+, [TG(52:2)+K]+, [DG(53:5)+2Na-H]+, [TG(O-53:5)+2Na-H]+, [TG(P-53:4)+2Na-H]+	-0.061254	0.057477	0.021627	-0.028389	-0.03068	0.013342	-0.031279	-0.00055517
897.789	-	0.069428	-0.037104	0.043275	0.064883	0.018469	-0.052607	-0.043703	0.049176
899.746	[PA(50:0(OH))+H-H2O]+, [PG(O-47:1)+H-H2O]+, [PG(P-47:0)+H-H2O]+, [TG(57:8)+H-H2O]+, [DG(55:7)+Na]+, [TG(O-55:7)+Na]+, [TG(P-55:6)+Na]+, [TG(52:1)+K]+, [DG(53:4)+2Na-H]+, [TG(O-53:4)+2Na-H]+, [TG(P-53:3)+2Na-H]+	0.06575	-0.039448	0.073031	-0.056281	-0.052456	0.057806	-0.056356	0.056268
899.806	[TG(53:0)+Na]+	0.055309	-0.010854	-0.027285	-0.05855	0.025658	0.012681	0.086047	0.097054
901.727	[PG(46:0)+H-H2O]+, [PG(O-46:1(OH))+H-H2O]+, [PG(P-46:0(OH))+H-H2O]+, [TG(54:6)+Na]+, [TG(52:3)+2Na-H]+	-0.082394	-0.073521	-0.023337	0.011121	-0.091749	-0.033372	0.031114	0.0072684
903.743	[PG(O-46:0(OH))+H-H2O]+, [TG(54:5)+Na]+, [TG(52:2)+2Na-H]+	-0.0782	-0.037809	0.053298	0.030572	-0.063785	0.011202	0.0065557	-0.017382
905.758	[TG(54:4)+Na]+, [TG(52:1)+2Na-H]+	-0.064665	-0.011115	-0.0011549	0.014776	-0.046875	0.0039446	-0.021791	-0.013695
907.719	-	-0.022801	-0.044143	0.085119	-0.16286	0.0021275	-0.043281	-0.00027929	0.031657
907.774	[TG(54:3)+Na]+, [TG(52:0)+2Na-H]+	-0.055658	-0.0027094	-0.017193	-0.0052543	-0.036264	0.00085592	-0.041341	-0.0271
909.734	-	0.0206	0.028844	0.15385	-0.06391	0.036062	0.010861	0.11537	-0.069246
909.788	[TG(54:2)+Na]+	-0.041241	-0.00043874	-0.021519	-0.027525	-0.027511	0.0030952	-0.048557	-0.0099096
911.748	-	0.015208	0.14968	0.053584	-0.032146	0.089742	0.062346	0.08558	0.048498
911.803	[TG(54:1)+Na]+	0.076416	-0.0023032	0.1005	-0.013085	0.021901	0.061457	-0.06574	0.0015711
917.701	[TG(59:13)+H-H2O]+, [PA(52:5(OH))+H-H2O]+, [PA(50:3)+Na]+, [PA(O-50:4(OH))+Na]+, [PA(P-50:3(OH))+Na]+, [MGDG(44:2)+Na]+, [TG(54:6)+K]+, [DG(55:9)+2Na-H]+, [TG(P-55:8)+2Na-H]+, [PE-Cer(t48:1)+2Na-H]+, [SM(t45:1)+2Na-H]+	-0.087309	0.036413	-0.061217	-0.0011896	-0.019509	-0.027229	0.058431	0.045075
919.717	[TG(59:12)+H-H2O]+, [PA(52:4(OH))+H-H2O]+, [PA(50:2)+Na]+, [PA(O-50:3(OH))+Na]+, [PA(P-50:2(OH))+Na]+, [MGDG(44:1)+Na]+, [TG(54:5)+K]+, [DG(55:8)+2Na-H]+, [TG(O-55:8)+2Na-H]+, [TG(P-55:7)+2Na-H]+, [PE-Cer(t48:0)+2Na-H]+, [SM(t45:0)+2Na-H]+	-0.086479	0.04212	-0.0067184	-0.031007	-0.11618	0.00033154	-0.01844	-0.076306
921.732	[PA(52:3(OH))+H-H2O]+, [PG(P-49:3)+H-H2O]+, [TG(59:11)+H-H2O]+, [PA(50:1)+Na]+, [PA(O-50:2(OH))+Na]+, [PA(P-50:1(OH))+Na]+, [MGDG(44:0)+Na]+, [TG(54:4)+K]+, [DG(55:7)+2Na-H]+, [TG(O-55:7)+2Na-H]+, [TG(P-55:6)+2Na-H]+	-0.078891	0.021113	0.062701	-0.0051958	-0.051105	0.011119	-0.011327	-0.0073062
921.792	[TG(55:3)+Na]+	0.06525	-0.03186	0.063995	-0.058903	-0.053601	0.04782	-0.038263	0.021458
923.748	[TG(59:10)+H-H2O]+, [PA(52:2(OH))+H-H2O]+, [PG(O-49:3)+H-H2O]+, [PG(P-49:2)+H-H2O]+, [DG(57:9)+Na]+, [TG(P-57:8)+Na]+, [PA(50:0)+Na]+, [PA(O-50:1(OH))+Na]+, [PA(P-50:0(OH))+Na]+, [TG(54:3)+K]+, [DG(55:6)+2Na-H]+, [TG(O-55:6)+2Na-H]+, [TG(P-55:5)+2Na-H]+	-0.067522	0.05098	0.064825	-0.013227	-0.046132	0.038394	-0.060732	0.033983
925.762	-	-0.058232	0.1037	0.044329	-0.019764	-0.043852	0.060104	-0.10409	-0.012747
925.82	[TG(55:1)+Na]+	0.073171	-0.00065983	0.003539	-0.065203	-0.019075	0.036219	-0.003881	0.030136
929.758	-	-0.064518	-0.067884	-0.0085241	-0.015028	-0.10226	-0.034838	-0.0011942	-0.043385
931.774	-	-0.050792	-0.06256	0.023086	-0.04256	-0.13161	-0.014716	0.0062588	-0.023782
933.79	-	-0.037223	-0.045344	0.088475	0.0047517	-0.03702	0.027541	-0.042538	0.059083
935.805	-	-0.024156	-0.01194	0.020915	-0.05682	-0.15538	0.026862	-0.041239	0.06905
937.82	[TG(56:2)+Na]+	0.061292	0.0094479	0.038825	0.01989	-0.12907	-0.021872	-0.061145	0.062781
939.833	-	0.034625	0.036399	-0.068741	0.061051	-0.055357	-0.071454	-0.091411	-0.07731
949.762	-	-0.03168	0.058291	0.055277	-0.13778	-0.012538	-0.0093977	-0.031044	-0.10641
951.777	-	0.00039637	0.076721	0.085756	-0.095854	-0.042364	0.034777	0.080142	-0.098512
