# Supplementary material for: Mass Spectrometry Imaging of Lipids in Human Skin Disease Model Hidradenitis Suppurativa by Laser Desorption Ionization from Silicon Nanopost Arrays
Source: Sci Rep. 2019 Nov 25;9:17508. doi: 10.1038/s41598-019-53938-0 (PMC6877612; doi:10.1038/s41598-019-53938-0)
Supplement: Supplementary file 3 — Supplementary Information [file 41598_2019_53938_MOESM3_ESM.xlsx]

## Sheet: Manuscript_HF_Down
	Supplementary Table 2. Listing of all statistically significant m/z values with a p < 0.05, and a signal intensity fold-change (FC) between diseased and control FC > 2. Tentative lipid identifications were assigned using the LipidMaps reference database with a mass accuracy tolerance of ± 5 mDa.
	Measured m/z	Calculated m/z	Δm (mDa)	Compound ID	Neutral formula	Adduct	-1/FC	log2FC	-log10(p)
	601.52	601.519	1.4	DG(36:3)	C39H70O5	[M+H-H2O]+	-3.56278	-1.833	2.4381
		601.517	3.8	DG(O-34:2)	C37H70O4	[M+Na]+
		601.517	3.8	DG(P-34:1)	C37H70O4	[M+Na]+
	603.536	603.535	0.9	DG(36:2)	C39H72O5	[M+H-H2O]+	-2.15068	-1.1048	1.4934
		603.532	3.3	DG(O-34:1)	C37H72O4	[M+Na]+
		603.532	3.3	DG(P-34:0)	C37H72O4	[M+Na]+
	621.487	621.488	1.2	DG(38:7)	C41H66O5	[M+H-H2O]+	-3.71982	-1.8953	1.9213
		621.485	1.2	DG(P-36:5)	C39H66O4	[M+Na]+
		621.486	1.1	DG(33:0)	C36H70O5	[M+K]+
		621.483	3.6	DG(O-34:3)	C37H68O4	[M+2Na-H]+
		621.483	3.6	DG(P-34:2)	C37H68O4	[M+2Na-H]+
	623.502	623.503	1.6	DG(38:6)	C41H68O5	[M+H-H2O]+	-3.42689	-1.7769	2.0551
		623.501	0.8	DG(O-36:5)	C39H68O4	[M+Na]+
		623.501	0.8	DG(P-36:4)	C39H68O4	[M+Na]+
		623.499	3.2	DG(O-34:2)	C37H70O4	[M+2Na-H]+
		623.499	3.2	DG(P-34:1)	C37H70O4	[M+2Na-H]+
	695.523	695.52	3.7	TG(37:1)	C40H74O6	[M+2Na-H]+	-10.1559	-3.3442	2.2164
	725.571	725.569	2.1	TG(41:3)	C44H78O6	[M+Na]+	-2.33378	-1.2227	1.7266
		725.567	4.6	TG(39:0)	C42H80O6	[M+2Na-H]+
	877.727	877.726	1.1	TG(52:4)	C55H98O6	[M+Na]+	-4.69395	-2.2308	2.5693
		877.723	3.5	TG(50:1)	C53H100O6	[M+2Na-H]+
	879.742	879.741	1.3	TG(52:3)	C55H100O6	[M+Na]+	-4.26021	-2.0909	2.4634
		879.739	3.7	TG(50:0)	C53H102O6	[M+2Na-H]+
	881.758	881.757	0.8	TG(52:2)	C55H102O6	[M+Na]+	-3.02563	-1.5972	2.2071
	891.686	891.686	0.5	TG(57:12)	C60H92O6	[M+H-H2O]+	-15.214	-3.9273	1.6219
		891.684	1.9	PA(50:4(OH))	C53H97O9P	[M+H-H2O]+
		891.69	4	MGDG(42:1)	C51H96O10	[M+Na]+
		891.681	4.3	PA(48:2)	C51H97O8P	[M+Na]+
		891.681	4.3	PA(O-48:3(OH))	C51H97O8P	[M+Na]+
		891.681	4.3	PA(P-48:2(OH))	C51H97O8P	[M+Na]+
		891.684	1.8	TG(52:5)	C55H96O6	[M+K]+
		891.681	4.3	DG(53:8)	C56H94O5	[M+2Na-H]+
		891.681	4.3	TG(P-53:7)	C56H94O5	[M+2Na-H]+
		891.69	4.5	PE-Cer(t46:0)	C48H99N2O7P	[M+2Na-H]+
		891.69	4.5	SM(t43:0)	C48H99N2O7P	[M+2Na-H]+
	893.701	893.702	1.1	TG(57:11)	C60H94O6	[M+H-H2O]+	-9.06865	-3.1809	1.9165
		893.699	1.2	PA(50:3(OH))	C53H99O9P	[M+H-H2O]+
		893.699	1.2	PG(P-47:3)	C53H99O9P	[M+H-H2O]+
		893.697	3.6	PA(48:1)	C51H99O8P	[M+Na]+
		893.697	3.6	PA(O-48:2(OH))	C51H99O8P	[M+Na]+
		893.697	3.6	PA(P-48:1(OH))	C51H99O8P	[M+Na]+
		893.705	4.6	MGDG(42:0)	C51H98O10	[M+Na]+
		893.699	1.1	TG(52:4)	C55H98O6	[M+K]+
		893.697	3.7	DG(53:7)	C56H96O5	[M+2Na-H]+
		893.697	3.7	TG(O-53:7)	C56H96O5	[M+2Na-H]+
		893.697	3.7	TG(P-53:6)	C56H96O5	[M+2Na-H]+
	895.716	895.717	0.9	TG(57:10)	C60H96O6	[M+H-H2O]+	-6.32071	-2.6601	1.8914
		895.715	1.5	PA(50:2(OH))	C53H101O9P	[M+H-H2O]+
		895.715	1.5	PG(O-47:3)	C53H101O9P	[M+H-H2O]+
		895.715	1.5	PG(P-47:2)	C53H101O9P	[M+H-H2O]+
		895.715	1.5	DG(55:9)	C58H96O5	[M+Na]+
		895.715	1.5	TG(P-55:8)	C58H96O5	[M+Na]+
		895.713	3.9	PA(48:0)	C51H101O8P	[M+Na]+
		895.713	3.9	PA(O-48:1(OH))	C51H101O8P	[M+Na]+
		895.713	3.9	PA(P-48:0(OH))	C51H101O8P	[M+Na]+
		895.715	1.3	TG(52:3)	C55H100O6	[M+K]+
		895.713	3.9	DG(53:6)	C56H98O5	[M+2Na-H]+
		895.713	3.9	TG(O-53:6)	C56H98O5	[M+2Na-H]+
		895.713	3.9	TG(P-53:5)	C56H98O5	[M+2Na-H]+
	897.732	897.733	0.8	TG(57:9)	C60H98O6	[M+H-H2O]+	-4.65528	-2.2189	1.6558
		897.731	1.5	PA(50:1(OH))	C53H103O9P	[M+H-H2O]+
		897.731	1.5	PG(O-47:2)	C53H103O9P	[M+H-H2O]+
		897.731	1.5	PG(P-47:1)	C53H103O9P	[M+H-H2O]+
		897.731	1.6	DG(55:8)	C58H98O5	[M+Na]+
		897.731	1.6	TG(O-55:8)	C58H98O5	[M+Na]+
		897.731	1.6	TG(P-55:7)	C58H98O5	[M+Na]+
		897.728	3.9	PA(O-48:0(OH))	C51H103O8P	[M+Na]+
		897.731	1.4	TG(52:2)	C55H102O6	[M+K]+
		897.728	4	DG(53:5)	C56H100O5	[M+2Na-H]+
		897.728	4	TG(O-53:5)	C56H100O5	[M+2Na-H]+
		897.728	4	TG(P-53:4)	C56H100O5	[M+2Na-H]+
	901.727	901.726	1.5	PG(46:0)	C52H103O10P	[M+H-H2O]+	-15.5916	-3.9627	1.6159
		901.726	1.5	PG(O-46:1(OH))	C52H103O10P	[M+H-H2O]+
		901.726	1.5	PG(P-46:0(OH))	C52H103O10P	[M+H-H2O]+
		901.726	1.5	TG(54:6)	C57H98O6	[M+Na]+
		901.723	3.9	TG(52:3)	C55H100O6	[M+2Na-H]+
	903.743	903.741	1.5	PG(O-46:0(OH))	C52H105O10P	[M+H-H2O]+	-7.89017	-2.9801	1.8737
		903.741	1.5	TG(54:5)	C57H100O6	[M+Na]+
		903.739	3.9	TG(52:2)	C55H102O6	[M+2Na-H]+
	905.758	905.757	1.6	TG(54:4)	C57H102O6	[M+Na]+	-5.00952	-2.3247	2.3827
		905.755	4	TG(52:1)	C55H104O6	[M+2Na-H]+
	907.774	907.773	1	TG(54:3)	C57H104O6	[M+Na]+	-3.40646	-1.7683	2.0035
		907.77	3.4	TG(52:0)	C55H106O6	[M+2Na-H]+
	909.788	909.788	0.1	TG(54:2)	C57H106O6	[M+Na]+	-2.03042	-1.0218	1.4859
	917.701	917.702	0.9	TG(59:13)	C62H94O6	[M+H-H2O]+	-48.2323	-5.592	2.6049
		917.699	1.5	PA(52:5(OH))	C55H99O9P	[M+H-H2O]+
		917.697	3.9	PA(50:3)	C53H99O8P	[M+Na]+
		917.697	3.9	PA(O-50:4(OH))	C53H99O8P	[M+Na]+
		917.697	3.9	PA(P-50:3(OH))	C53H99O8P	[M+Na]+
		917.705	4.4	MGDG(44:2)	C53H98O10	[M+Na]+
		917.699	1.3	TG(54:6)	C57H98O6	[M+K]+
		917.697	3.9	DG(55:9)	C58H96O5	[M+2Na-H]+
		917.697	3.9	TG(P-55:8)	C58H96O5	[M+2Na-H]+
		917.706	5	PE-Cer(t48:1)	C50H101N2O7P	[M+2Na-H]+
		917.706	5	SM(t45:1)	C50H101N2O7P	[M+2Na-H]+
	919.717	919.717	0.7	TG(59:12)	C62H96O6	[M+H-H2O]+	-15.7774	-3.9798	1.3316
		919.715	1.6	PA(52:4(OH))	C55H101O9P	[M+H-H2O]+
		919.713	4	PA(50:2)	C53H101O8P	[M+Na]+
		919.713	4	PA(O-50:3(OH))	C53H101O8P	[M+Na]+
		919.713	4	PA(P-50:2(OH))	C53H101O8P	[M+Na]+
		919.721	4.2	MGDG(44:1)	C53H100O10	[M+Na]+
		919.715	1.5	TG(54:5)	C57H100O6	[M+K]+
		919.713	4.1	DG(55:8)	C58H98O5	[M+2Na-H]+
		919.713	4.1	TG(O-55:8)	C58H98O5	[M+2Na-H]+
		919.713	4.1	TG(P-55:7)	C58H98O5	[M+2Na-H]+
		919.721	4.8	PE-Cer(t48:0)	C50H103N2O7P	[M+2Na-H]+
		919.721	4.8	SM(t45:0)	C50H103N2O7P	[M+2Na-H]+
	921.732	921.731	0.9	PA(52:3(OH))	C55H103O9P	[M+H-H2O]+	-8.58959	-3.1026	1.8818
		921.731	0.9	PG(P-49:3)	C55H103O9P	[M+H-H2O]+
		921.733	1.5	TG(59:11)	C62H98O6	[M+H-H2O]+
		921.728	3.3	PA(50:1)	C53H103O8P	[M+Na]+
		921.728	3.3	PA(O-50:2(OH))	C53H103O8P	[M+Na]+
		921.728	3.3	PA(P-50:1(OH))	C53H103O8P	[M+Na]+
		921.736	4.9	MGDG(44:0)	C53H102O10	[M+Na]+
		921.731	0.8	TG(54:4)	C57H102O6	[M+K]+
		921.728	3.4	DG(55:7)	C58H100O5	[M+2Na-H]+
		921.728	3.4	TG(O-55:7)	C58H100O5	[M+2Na-H]+
		921.728	3.4	TG(P-55:6)	C58H100O5	[M+2Na-H]+
	923.748	923.749	0.7	TG(59:10)	C62H100O6	[M+H-H2O]+	-5.48938	-2.4566	1.4511
		923.746	1.7	PA(52:2(OH))	C55H105O9P	[M+H-H2O]+
		923.746	1.7	PG(O-49:3)	C55H105O9P	[M+H-H2O]+
		923.746	1.7	PG(P-49:2)	C55H105O9P	[M+H-H2O]+
		923.746	1.7	DG(57:9)	C60H100O5	[M+Na]+
		923.746	1.7	TG(P-57:8)	C60H100O5	[M+Na]+
		923.744	4.1	PA(50:0)	C53H105O8P	[M+Na]+
		923.744	4.1	PA(O-50:1(OH))	C53H105O8P	[M+Na]+
		923.744	4.1	PA(P-50:0(OH))	C53H105O8P	[M+Na]+
		923.746	1.5	TG(54:3)	C57H104O6	[M+K]+
		923.744	4.1	DG(55:6)	C58H102O5	[M+2Na-H]+
		923.744	4.1	TG(O-55:6)	C58H102O5	[M+2Na-H]+
		923.744	4.1	TG(P-55:5)	C58H102O5	[M+2Na-H]+

## Sheet: Manuscript_HF_Up
	Table listing all statistically significant m/z values with a p < 0.05 and a signal intensity fold-change between diseased and control greater than 2. Tentative lipid identifications were assigned using the LipidMaps reference database with a mass accuracy tolerance of ± 5 mDa. aIdentifications highlighted by yellow are confirmed by tandem MS
	Measured m/za	Calculated m/z	Δm (mDa)	Compound ID	Neutral formula	Adduct	FC (HS/C)	log2FC	-log10(p)
	285.243	285.242	0.6	MG(14:0)	C17H34O4	[M+H-H2O]+	22.352	4.4823	6.8611
	299.258	299.258	0.2	MG(15:0)	C18H36O4	[M+H-H2O]+	6.479	2.6958	2.5833
	341.304	341.305	0.9	MG(18:0)	C21H42O4	[M+H-H2O]+	4.3997	2.1374	2.6186
	367.285	367.282	2.8	MG(17:0)	C20H40O4	[M+Na]+	2.5625	1.3575	1.6294
	392.227	392.225	2.1	NAT(20:5)	C22H35NO4S	[M+H-H2O]+	7.1404	2.836	1.4305
	395.317	395.313	3.6	MG(19:0)	C22H44O4	[M+Na]+	4.7161	2.2376	2.6042
	409.332	409.329	2.7	MG(20:0)	C23H46O4	[M+Na]+	4.4724	2.161	2.8428
	415.223	415.224	1.9	LPA(18:3)	C21H37O7P	[M+H-H2O]+	8.861	3.1475	2.7542
		415.224	2	MG(20:5)	C23H36O4	[M+K]+
	416.227	416.223	3.8	NAT(17:0)	C19H39NO4S	[M+K]+	11.89	3.5717	2.5499
	418.242	418.241	1.3	NAT(22:6)	C24H37NO4S	[M+H-H2O]+	8.5937	3.1033	4.0749
	428.227	428.223	4.1	NAT(18:1)	C20H39NO4S	[M+K]+	5.8965	2.5599	1.3235
	432.222	432.218	4	NAT(20:5)	C22H35NO4S	[M+Na]+	10.576	3.4028	1.8946
	435.189	435.191	2	LPA(15:0)	C18H37O7P	[M+K]+	15.638	3.967	1.7878
	435.347	435.344	2.2	MG(22:1)	C25H48O4	[M+Na]+	4.2024	2.0712	2.9342
	441.238	441.24	2	LPA(20:4)	C23H39O7P	[M+H-H2O]+	5.4896	2.4567	2.7598
		441.24	2.1	MG(22:6)	C25H38O4	[M+K]+
		441.235	2.8	LPA(O-16:0)	C19H41O6P	[M+2Na-H]+
	446.238	446.243	5	S1P(d20:1)	C20H42NO5P	[M+K]+	5.5548	2.4737	2.1218
	467.253	467.256	3.1	LPA(22:5)	C25H41O7P	[M+H-H2O]+	7.0857	2.8249	1.6494
		467.251	1.7	LPA(P-18:0)	C21H43O6P	[M+2Na-H]+
	467.41	467.409	0.4	DG(26:0)	C29H56O5	[M+H-H2O]+	24.22	4.5981	4.9468
	479.409	479.409	0.3	DG(27:1)	C30H56O5	[M+H-H2O]+	7.5577	2.9179	2.5673
		479.407	2.1	MG(25:0)	C28H56O4	[M+Na]+
	481.426	481.425	0.5	DG(27:0)	C30H58O5	[M+H-H2O]+	2.931	1.5514	1.5569
	495.441	495.441	0.5	DG(28:0)	C31H60O5	[M+H-H2O]+	2.8727	1.5224	2.4394
	509.457	509.456	0.4	DG(29:0)	C32H62O5	[M+H-H2O]+	2.0482	1.0343	1.8218
	515.408	515.409	1.9	DG(30:4)	C33H56O5	[M+H-H2O]+	3.9921	1.9971	2.4665
		515.407	0.5	MG(28:3)	C31H56O4	[M+Na]+
		515.405	2.9	DG(O-26:0)	C29H58O4	[M+2Na-H]+
		515.405	2.9	MG(26:0)	C29H58O4	[M+2Na-H]+
	517.424	517.425	1.6	DG(30:3)	C33H58O5	[M+H-H2O]+	3.4228	1.7752	1.488
		517.423	0.8	MG(28:2)	C31H58O4	[M+Na]+
	523.473	523.472	0.5	DG(30:0)	C33H64O5	[M+H-H2O]+	2.465	1.3016	2.6413
	529.423	529.425	1.8	DG(31:4)	C34H58O5	[M+H-H2O]+	2.269	1.1821	1.3836
		529.423	0.6	MG(29:3)	C32H58O4	[M+Na]+
		529.42	3	MG(27:0)	C30H60O4	[M+2Na-H]+
	529.496	529.495	0.4	WE(34:1)	C34H66O2	[M+Na]+	16.136	4.0122	2.3515
	531.439	531.441	1.8	DG(31:3)	C34H60O5	[M+H-H2O]+	2.9979	1.584	1.7511
		531.438	0.6	MG(29:2)	C32H60O4	[M+Na]+
	537.488	537.488	0.8	DG(31:0)	C34H66O5	[M+H-H2O]+	2.0122	1.0088	1.6567
	545.455	545.456	1.3	DG(32:3)	C35H62O5	[M+H-H2O]+	2.5963	1.3765	2.193
		545.454	1.1	DG(P-30:1)	C33H62O4	[M+Na]+
		545.454	1.1	MG(30:2)	C33H62O4	[M+Na]+
	551.505	551.503	1.1	DG(32:0)	C35H68O5	[M+H-H2O]+	2.1982	1.1363	2.2939
	555.511	555.511	0.2	WE(36:2)	C36H68O2	[M+Na]+	37.379	5.2242	3.3077
	559.471	559.472	0.8	DG(33:3)	C36H64O5	[M+H-H2O]+	2.0306	1.0219	1.4877
		559.47	1.6	DG(P-31:1)	C34H64O4	[M+Na]+
	565.521	565.519	1.6	DG(33:0)	C36H70O5	[M+H-H2O]+	2.5878	1.3717	1.3352
	583.543	583.542	0.2	WE(38:2)	C38H72O2	[M+Na]+	23.532	4.5566	2.6708
	587.503	587.503	0	DG(35:3)	C38H68O5	[M+H-H2O]+	2.2237	1.1529	1.524
		587.501	2.4	DG(O-33:2)	C36H68O4	[M+Na]+
		587.501	2.4	DG(P-33:1)	C36H68O4	[M+Na]+
	593.552	593.55	1.9	DG(35:0)	C38H74O5	[M+H-H2O]+	6.5152	2.7038	2.5196
	611.501	611.503	2	DG(37:5)	C40H68O5	[M+H-H2O]+	3.0257	1.5973	2.1519
		611.499	2.8	DG(O-33:1)	C36H70O4	[M+2Na-H]+
		611.499	2.8	DG(P-33:0)	C36H70O4	[M+2Na-H]+
	613.518	613.519	0.9	DG(37:4)	C40H70O5	[M+H-H2O]+	20.793	4.3781	5.5864
		613.517	1.5	DG(P-35:2)	C38H70O4	[M+Na]+
		613.514	3.9	DG(O-33:0)	C36H72O4	[M+2Na-H]+
		613.514	3.9	MG(33:0)	C36H72O4	[M+2Na-H]+
	615.495	615.496	0.6	DG(34:2)	C37H68O5	[M+Na]+	7.5955	2.9251	1.8953
	615.535	615.535	0.2	DG(37:3)	C40H72O5	[M+H-H2O]+	6.7223	2.749	1.44
		615.532	2.6	DG(O-35:2)	C38H72O4	[M+Na]+
		615.532	2.6	DG(P-35:1)	C38H72O4	[M+Na]+
	617.551	617.55	0.6	DG(37:2)	C40H74O5	[M+H-H2O]+	8.0926	3.0166	2.4868
		617.548	3	DG(O-35:1)	C38H74O4	[M+Na]+
		617.548	3	DG(P-35:0)	C38H74O4	[M+Na]+
	629.552	629.55	1.5	DG(38:3)	C41H74O5	[M+H-H2O]+	7.1548	2.8389	3.25
		629.548	3.9	DG(O-36:2)	C39H74O4	[M+Na]+
		629.548	3.9	DG(P-36:1)	C39H74O4	[M+Na]+
	631.491	631.491	0.2	TG(34:1)	C37H68O6	[M+Na]+	13.883	3.7953	5.3146
	631.568	631.566	1.6	DG(38:2)	C41H76O5	[M+H-H2O]+	27.882	4.8013	6.8936
		631.564	4	DG(O-36:1)	C39H76O4	[M+Na]+
		631.564	4	DG(P-36:0)	C39H76O4	[M+Na]+
	645.507	645.506	0.3	TG(35:1)	C38H70O6	[M+Na]+	3.4919	1.804	1.6953
	651.534	651.535	0.5	DG(40:6)	C43H72O5	[M+H-H2O]+	13.322	3.7358	4.7163
		651.532	1.9	DG(O-38:5)	C41H72O4	[M+Na]+
		651.532	1.9	DG(P-38:4)	C41H72O4	[M+Na]+
		651.53	4.3	DG(O-36:2)	C39H74O4	[M+2Na-H]+
		651.53	4.3	DG(P-36:1)	C39H74O4	[M+2Na-H]+
	653.551	653.55	0.2	DG(40:5)	C43H74O5	[M+H-H2O]+	8.8849	3.1513	3.0943
		653.548	2.6	DG(O-38:4)	C41H74O4	[M+Na]+
		653.548	2.6	DG(P-38:3)	C41H74O4	[M+Na]+
		653.545	5	DG(O-36:1)	C39H76O4	[M+2Na-H]+
		653.545	5	DG(P-36:0)	C39H76O4	[M+2Na-H]+
	659.522	659.522	0.1	TG(36:1)	C39H72O6	[M+Na]+	13.739	3.7802	5.6229
	687.554	687.553	0.9	TG(38:1)	C41H76O6	[M+Na]+	14.592	3.8671	3.5344
	701.57	701.569	1	TG(39:1)	C42H78O6	[M+Na]+	16.414	4.0368	3.6304
	709.479	709.48	0.8	LPG(34:5)	C40H71O9P	[M+H-H2O]+	6.9407	2.7951	1.7226
		709.48	0.8	PA(37:4(OH))	C40H71O9P	[M+H-H2O]+
		709.48	0.8	PG(P-34:4)	C40H71O9P	[M+H-H2O]+
		709.48	0.8	DG(42:11)	C45H66O5	[M+Na]+
		709.478	1.6	PA(35:2)	C38H71O8P	[M+Na]+
		709.478	1.6	PA(P-35:2(OH))	C38H71O8P	[M+Na]+
		709.478	1.7	DG(40:8)	C43H68O5	[M+2Na-H]+
		709.476	4	PA(O-33:0(OH))	C36H73O8P	[M+2Na-H]+
	711.437	711.436	0.6	PA(34:2)	C37H69O8P	[M+K]+	4.8171	2.2682	1.8801
		711.436	0.6	PA(O-34:3(OH))	C37H69O8P	[M+K]+
		711.436	0.6	PA(P-34:2(OH))	C37H69O8P	[M+K]+
	715.586	715.585	0.8	TG(40:1)	C43H80O6	[M+Na]+	4.5952	2.2001	2.743
	717.445	717.449	3.9	PA(38:7(OH))	C41H67O9P	[M+H-H2O]+	11.709	3.5496	1.3479
		717.447	1.5	PA(36:5)	C39H67O8P	[M+Na]+
		717.447	1.5	PA(P-36:5(OH))	C39H67O8P	[M+Na]+
		717.447	1.7	LPG(30:1)	C36H71O9P	[M+K]+
		717.447	1.7	PA(33:0(OH))	C36H71O9P	[M+K]+
		717.447	1.7	PG(O-30:1)	C36H71O9P	[M+K]+
		717.447	1.7	PG(P-30:0)	C36H71O9P	[M+K]+
		717.444	0.9	PA(34:2)	C37H69O8P	[M+2Na-H]+
		717.444	0.9	PA(O-34:3(OH))	C37H69O8P	[M+2Na-H]+
		717.444	0.9	PA(P-34:2(OH))	C37H69O8P	[M+2Na-H]+
	717.602	717.6	1.5	TG(40:0)	C43H82O6	[M+Na]+	15.215	3.9274	2.8876
	719.462	719.465	2.2	PA(38:6(OH))	C41H69O9P	[M+H-H2O]+	9.2129	3.2036	1.8338
		719.462	0.2	PA(36:4)	C39H69O8P	[M+Na]+
		719.462	0.2	PA(O-36:5(OH))	C39H69O8P	[M+Na]+
		719.462	0.2	PA(P-36:4(OH))	C39H69O8P	[M+Na]+
		719.462	0	LPG(30:0)	C36H73O9P	[M+K]+
		719.462	0	PG(O-30:0)	C36H73O9P	[M+K]+
		719.46	2.6	PA(34:1)	C37H71O8P	[M+2Na-H]+
		719.46	2.6	PA(O-34:2(OH))	C37H71O8P	[M+2Na-H]+
		719.46	2.6	PA(P-34:1(OH))	C37H71O8P	[M+2Na-H]+
	725.453	725.454	1.4	PA(40:9)	C43H67O8P	[M+H-H2O]+	11.749	3.5544	3.5417
		725.452	0.8	PA(35:2)	C38H71O8P	[M+K]+
		725.452	0.8	PA(P-35:2(OH))	C38H71O8P	[M+K]+
		725.454	1.6	DG(42:11)	C45H66O5	[M+K]+
		725.449	3.4	PA(O-36:5)	C39H69O7P	[M+2Na-H]+
		725.449	3.4	PA(P-36:4)	C39H69O7P	[M+2Na-H]+
	729.602	729.6	1.5	TG(41:1)	C44H82O6	[M+Na]+	2.4495	1.2925	1.6413
	731.617	731.616	0.9	TG(41:0)	C44H84O6	[M+Na]+	3.0818	1.6238	1.735
	735.437	735.436	0.5	PA(36:4)	C39H69O8P	[M+K]+	13.328	3.7364	2.1917
		735.436	0.5	PA(O-36:5(OH))	C39H69O8P	[M+K]+
		735.436	0.5	PA(P-36:4(OH))	C39H69O8P	[M+K]+
	737.453	737.452	1.6	PA(36:3)	C39H71O8P	[M+K]+	4.1029	2.0366	1.9457
		737.452	1.6	PA(O-36:4(OH))	C39H71O8P	[M+K]+
		737.452	1.6	PA(P-36:3(OH))	C39H71O8P	[M+K]+
	739.469	739.467	1.9	PA(36:2)	C39H73O8P	[M+K]+	2.8708	1.5214	1.3992
		739.467	1.9	PA(O-36:3(OH))	C39H73O8P	[M+K]+
		739.467	1.9	PA(P-36:2(OH))	C39H73O8P	[M+K]+
	745.633	745.632	1.3	TG(42:0)	C45H86O6	[M+Na]+	3.2246	1.6891	1.4148
	747.494	747.496	2.2	PA(40:6(OH))	C43H73O9P	[M+H-H2O]+	12.271	3.6172	2.0227
		747.494	0.2	PA(38:4)	C41H73O8P	[M+Na]+
		747.494	0.2	PA(O-38:5(OH))	C41H73O8P	[M+Na]+
		747.494	0.2	PA(P-38:4(OH))	C41H73O8P	[M+Na]+
		747.494	0	LPG(32:0)	C38H77O9P	[M+K]+
		747.494	0	PG(O-32:0)	C38H77O9P	[M+K]+
		747.491	2.6	PA(36:1)	C39H75O8P	[M+2Na-H]+
		747.491	2.6	PA(O-36:2(OH))	C39H75O8P	[M+2Na-H]+
		747.491	2.6	PA(P-36:1(OH))	C39H75O8P	[M+2Na-H]+
	749.51	749.512	1.4	PA(40:5(OH))	C43H75O9P	[M+H-H2O]+	3.4956	1.8055	2.0338
		749.509	1	PA(38:3)	C41H75O8P	[M+Na]+
		749.509	1	PA(O-38:4(OH))	C41H75O8P	[M+Na]+
		749.509	1	PA(P-38:3(OH))	C41H75O8P	[M+Na]+
		749.512	1.5	TG(42:6)	C45H74O6	[M+K]+
		749.507	3.5	PA(36:0)	C39H77O8P	[M+2Na-H]+
		749.507	3.5	PA(O-36:1(OH))	C39H77O8P	[M+2Na-H]+
		749.507	3.5	PA(P-36:0(OH))	C39H77O8P	[M+2Na-H]+
	759.437	759.432	4.3	SQDG(28:1)	C37H68O12S	[M+Na]+	5.2537	2.3933	2.7547
		759.436	0.5	PA(38:6)	C41H69O8P	[M+K]+
		759.436	0.5	PA(P-38:6(OH))	C41H69O8P	[M+K]+
	759.649	759.647	2	TG(43:0)	C46H88O6	[M+Na]+	2.2265	1.1548	2.1137
	761.451	761.448	3	SQDG(28:0)	C37H70O12S	[M+Na]+	4.0959	2.0342	1.987
		761.452	0.8	PA(38:5)	C41H71O8P	[M+K]+
		761.452	0.8	PA(O-38:6(OH))	C41H71O8P	[M+K]+
		761.452	0.8	PA(P-38:5(OH))	C41H71O8P	[M+K]+
	765.485	765.483	2.1	PA(38:3)	C41H75O8P	[M+K]+	6.6798	2.7398	2.1707
		765.483	2.1	PA(O-38:4(OH))	C41H75O8P	[M+K]+
		765.483	2.1	PA(P-38:3(OH))	C41H75O8P	[M+K]+
	773.664	773.663	1.5	TG(44:0)	C47H90O6	[M+Na]+	2.6586	1.4106	2.4342
	776.462	776.459	3	SHexCer(t31:1)	C37H71NO12S	[M+Na]+	7.3305	2.8739	2.0913
		776.463	0.8	PC(33:5)	C41H72NO8P	[M+K]+
		776.463	0.8	PE(36:5)	C41H72NO8P	[M+K]+
		776.463	0.8	PE(P-36:5(OH))	C41H72NO8P	[M+K]+
	782.511	782.512	1.1	PC(38:9)	C46H74NO8P	[M+H-H2O]+	14.399	3.8479	2.7264
		782.51	1.2	PC(33:2)	C41H78NO8P	[M+K]+
		782.51	1.2	PC(P-33:2(OH))	C41H78NO8P	[M+K]+
		782.51	1.2	PE(36:2)	C41H78NO8P	[M+K]+
		782.51	1.2	PE(O-36:3(OH))	C41H78NO8P	[M+K]+
		782.51	1.2	PE(P-36:2(OH))	C41H78NO8P	[M+K]+
		782.507	3.7	LPC(34:5)	C42H76NO7P	[M+2Na-H]+
		782.507	3.7	PC(P-34:4)	C42H76NO7P	[M+2Na-H]+
	782.569	782.569	0.5	PC(36:3(OH))	C44H82NO9P	[M+H-H2O]+	8.2231	3.0397	1.8711
		782.569	0.5	PE(39:3(OH))	C44H82NO9P	[M+H-H2O]+
		782.569	0.5	PS(O-38:3)	C44H82NO9P	[M+H-H2O]+
		782.569	0.5	PS(P-38:2)	C44H82NO9P	[M+H-H2O]+
		782.567	1.9	PC(34:1)	C42H82NO8P	[M+Na]+
		782.567	1.9	PC(O-34:2(OH))	C42H82NO8P	[M+Na]+
		782.567	1.9	PC(P-34:1(OH))	C42H82NO8P	[M+Na]+
		782.567	1.9	PE(37:1)	C42H82NO8P	[M+Na]+
		782.567	1.9	PE(O-37:2(OH))	C42H82NO8P	[M+Na]+
		782.567	1.9	PE(P-37:1(OH))	C42H82NO8P	[M+Na]+
	787.466	787.464	2.3	SQDG(30:1)	C39H72O12S	[M+Na]+	17.771	4.1515	2.3291
		787.467	1.5	PA(40:6)	C43H73O8P	[M+K]+
		787.467	1.5	PA(P-40:6(OH))	C43H73O8P	[M+K]+
	787.68	787.679	1.5	TG(45:0)	C48H92O6	[M+Na]+	2.2792	1.1886	1.7031
	794.452	794.448	3.7	SHexCer(t31:0)	C37H73NO12S	[M+K]+	33.177	5.0521	1.3232
		794.456	3.2	PI-Cer(d32:2)	C38H72NO11P	[M+2Na-H]+
		794.456	3.2	PS(32:1(OH))	C38H72NO11P	[M+2Na-H]+
	794.509	794.512	2.9	PE(42:10)	C47H74NO8P	[M+H-H2O]+	12.763	3.6739	6.6489
		794.51	0.7	PC(34:3)	C42H78NO8P	[M+K]+
		794.51	0.7	PC(O-34:4(OH))	C42H78NO8P	[M+K]+
		794.51	0.7	PC(P-34:3(OH))	C42H78NO8P	[M+K]+
		794.51	0.7	PE(37:3)	C42H78NO8P	[M+K]+
		794.507	1.9	PE(O-38:6)	C43H76NO7P	[M+2Na-H]+
		794.507	1.9	PE(P-38:5)	C43H76NO7P	[M+2Na-H]+
	798.542	798.543	1.5	PC(39:8)	C47H78NO8P	[M+H-H2O]+	14.615	3.8693	5.2491
		798.543	1.5	PE(42:8)	C47H78NO8P	[M+H-H2O]+
		798.541	0.9	PE(P-40:6)	C45H78NO7P	[M+Na]+
		798.541	0.8	PC(34:1)	C42H82NO8P	[M+K]+
		798.541	0.8	PC(O-34:2(OH))	C42H82NO8P	[M+K]+
		798.541	0.8	PC(P-34:1(OH))	C42H82NO8P	[M+K]+
		798.541	0.8	PE(37:1)	C42H82NO8P	[M+K]+
		798.541	0.8	PE(O-37:2(OH))	C42H82NO8P	[M+K]+
		798.541	0.8	PE(P-37:1(OH))	C42H82NO8P	[M+K]+
		798.538	3.3	PE(O-38:4)	C43H80NO7P	[M+2Na-H]+
		798.538	3.3	PE(P-38:3)	C43H80NO7P	[M+2Na-H]+
	801.695	801.694	1.1	TG(46:0)	C49H94O6	[M+Na]+	2.904	1.5381	1.9992
	802.478	802.478	0.5	PC(35:6)	C43H74NO8P	[M+K]+	5.2632	2.3959	2.2862
		802.478	0.5	PE(38:6)	C43H74NO8P	[M+K]+
		802.478	0.5	PE(P-38:6(OH))	C43H74NO8P	[M+K]+
	806.51	806.506	4.4	SHexCer(t33:0)	C39H77NO12S	[M+Na]+	3.3789	1.7566	1.4441
		806.51	0.7	PC(35:4)	C43H78NO8P	[M+K]+
		806.51	0.7	PE(38:4)	C43H78NO8P	[M+K]+
		806.51	0.7	PE(O-38:5(OH))	C43H78NO8P	[M+K]+
		806.51	0.7	PE(P-38:4(OH))	C43H78NO8P	[M+K]+
	815.711	815.71	0.9	TG(47:0)	C50H96O6	[M+Na]+	2.4956	1.3194	1.5697
	822.485	822.489	4.6	PS(36:4(OH))	C42H74NO11P	[M+Na]+	35.286	5.141	1.3366
		822.489	4.7	PI-Cer(t33:0)	C39H78NO12P	[M+K]+
		822.48	4.8	SHexCer(t33:0)	C39H77NO12S	[M+K]+
		822.487	2.2	PI-Cer(d34:2)	C40H76NO11P	[M+2Na-H]+
		822.487	2.2	PS(34:1(OH))	C40H76NO11P	[M+2Na-H]+
	828.495	828.494	1.1	PC(37:7)	C45H76NO8P	[M+K]+	3.1599	1.6599	1.6865
		828.494	1.1	PE(40:7)	C45H76NO8P	[M+K]+
		828.497	2.2	PI-Cer(t33:0)	C39H78NO12P	[M+2Na-H]+
	829.726	829.726	0	TG(48:0)	C51H98O6	[M+Na]+	8.1318	3.0236	2.8853
	832.526	832.521	4.6	SHexCer(t35:1)	C41H79NO12S	[M+Na]+	7.5839	2.9229	1.4171
		832.531	4.9	PI-Cer(t35:1)	C41H80NO12P	[M+Na]+
		832.525	0.8	PC(37:5)	C45H80NO8P	[M+K]+
		832.525	0.8	PE(40:5)	C45H80NO8P	[M+K]+
		832.525	0.8	PE(O-40:6(OH))	C45H80NO8P	[M+K]+
		832.525	0.8	PE(P-40:5(OH))	C45H80NO8P	[M+K]+
	844.468	844.471	3.5	PS(36:4(OH))	C42H74NO11P	[M+2Na-H]+	37.753	5.2385	2.2082
	845.7	845.699	0.4	PG(O-43:0)	C49H99O9P	[M+H-H2O]+	84.383	6.3989	1.9553
		845.702	2	TG(53:7)	C56H94O6	[M+H-H2O]+
		845.699	0.4	DG(51:6)	C54H94O5	[M+Na]+
		845.699	0.4	TG(O-51:6)	C54H94O5	[M+Na]+
		845.699	0.4	TG(P-51:5)	C54H94O5	[M+Na]+
		845.699	0.2	TG(48:0)	C51H98O6	[M+K]+
		845.697	2.8	DG(49:3)	C52H96O5	[M+2Na-H]+
		845.697	2.8	TG(O-49:3)	C52H96O5	[M+2Na-H]+
		845.697	2.8	TG(P-49:2)	C52H96O5	[M+2Na-H]+
	883.772	883.773	0.5	TG(52:1)	C55H104O6	[M+Na]+	176.49	7.4634	3.0669
	899.746	899.746	0	PA(50:0(OH))	C53H105O9P	[M+H-H2O]+	40.672	5.3459	2.2329
		899.746	0	PG(O-47:1)	C53H105O9P	[M+H-H2O]+
		899.746	0	PG(P-47:0)	C53H105O9P	[M+H-H2O]+
		899.749	2.4	TG(57:8)	C60H100O6	[M+H-H2O]+
		899.746	0.1	DG(55:7)	C58H100O5	[M+Na]+
		899.746	0.1	TG(O-55:7)	C58H100O5	[M+Na]+
		899.746	0.1	TG(P-55:6)	C58H100O5	[M+Na]+
		899.746	0.1	TG(52:1)	C55H104O6	[M+K]+
		899.744	2.5	DG(53:4)	C56H102O5	[M+2Na-H]+
		899.744	2.5	TG(O-53:4)	C56H102O5	[M+2Na-H]+
		899.744	2.5	TG(P-53:3)	C56H102O5	[M+2Na-H]+
	899.806	899.804	1.7	TG(53:0)	C56H108O6	[M+Na]+	10.559	3.4005	1.3741
	911.803	911.804	0.5	TG(54:1)	C57H108O6	[M+Na]+	5.5293	2.4671	2.0175
	921.792	921.788	3.6	TG(55:3)	C58H106O6	[M+Na]+	16.798	4.0702	3.4636
	925.82	925.819	0.6	TG(55:1)	C58H110O6	[M+Na]+	14.251	3.833	4.9056
	937.82	937.819	0.7	TG(56:2)	C59H110O6	[M+Na]+	4.6147	2.2062	1.9964

## Sheet: Manuscript_Dermis_Down
	Table listing all statistically significant m/z values with a p < 0.05 and a signal intensity fold-change between diseased and control greater than 2. Tentative lipid identifications were assigned using the LipidMaps reference database with a mass accuracy tolerance of ± 5 mDa. aIdentifications highlighted by yellow are confirmed by tandem MS
	Measured m/za	Calculated m/z	Δm (mDa)	Compound ID	Neutral formula	Adduct	-1/FC	log2FC	-log10(p)
	339.29	339.289	0.4	MG(18:1)	C21H40O4	[M+H-H2O]+	-2.55474	-1.3532	1.6656
		339.287	2.8	MG(O-16:0)	C19H40O3	[M+Na]+
	521.457	521.456	0.4	DG(30:1)	C33H62O5	[M+H-H2O]+	-2.58071	-1.3678	2.0926
		521.454	2.8	DG(O-28:0)	C31H62O4	[M+Na]+
		521.454	2.8	MG(28:0)	C31H62O4	[M+Na]+
	523.472	523.472	0.3	DG(30:0)	C33H64O5	[M+H-H2O]+	-4.8938	-2.291	3.1291
	545.455	545.456	1.3	DG(32:3)	C35H62O5	[M+H-H2O]+	-2.28378	-1.1914	1.8647
		545.454	1.1	DG(P-30:1)	C33H62O4	[M+Na]+
		545.454	1.1	MG(30:2)	C33H62O4	[M+Na]+
	547.473	547.472	0.5	DG(32:2)	C35H64O5	[M+H-H2O]+	-5.36711	-2.4241	3.3306
		547.47	2.9	DG(O-30:1)	C33H64O4	[M+Na]+
		547.47	2.9	DG(P-30:0)	C33H64O4	[M+Na]+
		547.47	2.9	MG(30:1)	C33H64O4	[M+Na]+
	549.488	549.488	0.6	DG(32:1)	C35H66O5	[M+H-H2O]+	-6.9667	-2.8005	2.9403
		549.485	3	DG(O-30:0)	C33H66O4	[M+Na]+
		549.485	3	MG(30:0)	C33H66O4	[M+Na]+
	569.455	569.456	1.7	DG(34:5)	C37H62O5	[M+H-H2O]+	-2.1312	-1.0917	1.5392
		569.454	0.7	MG(32:4)	C35H62O4	[M+Na]+
		569.452	3.1	DG(O-30:1)	C33H64O4	[M+2Na-H]+
		569.452	3.1	DG(P-30:0)	C33H64O4	[M+2Na-H]+
		569.452	3.1	MG(30:1)	C33H64O4	[M+2Na-H]+
	571.471	571.472	1.5	DG(34:4)	C37H64O5	[M+H-H2O]+	-4.13565	-2.0481	2.3816
		571.467	3.3	DG(O-30:0)	C33H66O4	[M+2Na-H]+
		571.467	3.3	MG(30:0)	C33H66O4	[M+2Na-H]+
	573.488	573.488	0	DG(34:3)	C37H66O5	[M+H-H2O]+	-2.91503	-1.5435	3.7739
		573.485	2.4	DG(P-32:1)	C35H66O4	[M+Na]+
	575.505	575.503	1.4	DG(34:2)	C37H68O5	[M+H-H2O]+	-5.98838	-2.5821	4.2416
		575.501	3.8	DG(O-32:1)	C35H68O4	[M+Na]+
		575.501	3.8	DG(P-32:0)	C35H68O4	[M+Na]+
		575.501	3.8	MG(32:1)	C35H68O4	[M+Na]+
	577.521	577.519	1.6	DG(34:1)	C37H70O5	[M+H-H2O]+	-3.74953	-1.9067	3.4848
		577.517	4	DG(O-32:0)	C35H70O4	[M+Na]+
		577.517	4	MG(32:0)	C35H70O4	[M+Na]+
	595.47	595.472	1.7	DG(36:6)	C39H64O5	[M+H-H2O]+	-4.5996	-2.2015	3.0127
		595.47	0.7	DG(P-34:4)	C37H64O4	[M+Na]+
		595.47	0.7	MG(34:5)	C37H64O4	[M+Na]+
		595.467	3.1	DG(P-32:1)	C35H66O4	[M+2Na-H]+
	597.487	597.488	0.6	DG(36:5)	C39H66O5	[M+H-H2O]+	-4.59263	-2.1993	3.7343
		597.485	1.8	DG(O-34:4)	C37H66O4	[M+Na]+
		597.485	1.8	DG(P-34:3)	C37H66O4	[M+Na]+
		597.485	1.8	MG(34:4)	C37H66O4	[M+Na]+
		597.483	4.2	DG(O-32:1)	C35H68O4	[M+2Na-H]+
		597.483	4.2	DG(P-32:0)	C35H68O4	[M+2Na-H]+
		597.483	4.2	MG(32:1)	C35H68O4	[M+2Na-H]+
	599.503	599.503	0.5	DG(36:4)	C39H68O5	[M+H-H2O]+	-3.12823	-1.6453	3.6589
		599.501	1.9	DG(O-34:3)	C37H68O4	[M+Na]+
		599.501	1.9	DG(P-34:2)	C37H68O4	[M+Na]+
		599.499	4.3	DG(O-32:0)	C35H70O4	[M+2Na-H]+
		599.499	4.3	MG(32:0)	C35H70O4	[M+2Na-H]+
	601.521	601.519	1.6	DG(36:3)	C39H70O5	[M+H-H2O]+	-6.11322	-2.612	2.4791
		601.517	4	DG(O-34:2)	C37H70O4	[M+Na]+
		601.517	4	DG(P-34:1)	C37H70O4	[M+Na]+
	603.536	603.535	1.4	DG(36:2)	C39H72O5	[M+H-H2O]+	-3.24265	-1.6972	1.4768
		603.532	3.8	DG(O-34:1)	C37H72O4	[M+Na]+
		603.532	3.8	DG(P-34:0)	C37H72O4	[M+Na]+
	623.503	623.503	0.5	DG(38:6)	C41H68O5	[M+H-H2O]+	-4.78217	-2.2577	3.0694
		623.501	1.9	DG(O-36:5)	C39H68O4	[M+Na]+
		623.501	1.9	DG(P-36:4)	C39H68O4	[M+Na]+
		623.499	4.3	DG(O-34:2)	C37H70O4	[M+2Na-H]+
		623.499	4.3	DG(P-34:1)	C37H70O4	[M+2Na-H]+
	625.519	625.519	0.4	DG(38:5)	C41H70O5	[M+H-H2O]+	-2.19289	-1.1328	1.7219
		625.517	2	DG(O-36:4)	C39H70O4	[M+Na]+
		625.517	2	DG(P-36:3)	C39H70O4	[M+Na]+
		625.514	4.4	DG(O-34:1)	C37H72O4	[M+2Na-H]+
		625.514	4.4	DG(P-34:0)	C37H72O4	[M+2Na-H]+
	669.507	669.504	2.5	TG(35:0)	C38H72O6	[M+2Na-H]+	-2.42354	-1.2771	1.9952
	671.523	671.522	0.9	TG(37:2)	C40H72O6	[M+Na]+	-3.17168	-1.6653	2.4525
	697.539	697.535	3.7	TG(37:0)	C40H76O6	[M+2Na-H]+	-2.92346	-1.5477	2.3111
	725.571	725.569	1.9	TG(41:3)	C44H78O6	[M+Na]+	-2.36401	-1.2412	1.9055
		725.567	4.3	TG(39:0)	C42H80O6	[M+2Na-H]+
	727.586	727.585	1.4	TG(41:2)	C44H80O6	[M+Na]+	-2.33727	-1.2248	1.8364
	753.602	753.6	1.6	TG(43:3)	C46H82O6	[M+Na]+	-2.18881	-1.1302	1.7384
		753.598	4.1	TG(41:0)	C44H84O6	[M+2Na-H]+
	767.617	767.616	0.5	TG(44:3)	C47H84O6	[M+Na]+	-2.27951	-1.1887	1.8594
		767.614	2.9	TG(42:0)	C45H86O6	[M+2Na-H]+
	769.633	769.632	1	TG(44:2)	C47H86O6	[M+Na]+	-2.4636	-1.3008	2.0203
	781.633	781.632	1.3	TG(45:3)	C48H86O6	[M+Na]+	-2.72561	-1.4466	2.1525
		781.629	3.7	TG(43:0)	C46H88O6	[M+2Na-H]+
	793.634	793.632	2	TG(46:4)	C49H86O6	[M+Na]+	-2.17169	-1.1188	1.8009
		793.629	4.4	TG(44:1)	C47H88O6	[M+2Na-H]+
	795.648	795.647	0.8	TG(46:3)	C49H88O6	[M+Na]+	-3.69467	-1.8854	2.7508
		795.645	3.2	TG(44:0)	C47H90O6	[M+2Na-H]+
	797.664	797.663	0.9	TG(46:2)	C49H90O6	[M+Na]+	-4.86571	-2.2827	3.1007
	799.68	799.679	1.2	TG(46:1)	C49H92O6	[M+Na]+	-5.62461	-2.4917	3.3284
	801.695	801.694	0.5	TG(46:0)	C49H94O6	[M+Na]+	-3.04943	-1.6085	2.0109
	821.664	821.663	1.4	TG(48:4)	C51H90O6	[M+Na]+	-3.92357	-1.9722	2.81
		821.661	3.9	TG(46:1)	C49H92O6	[M+2Na-H]+
	823.68	823.679	1.3	TG(48:3)	C51H92O6	[M+Na]+	-9.08183	-3.183	4.1194
		823.676	3.7	TG(46:0)	C49H94O6	[M+2Na-H]+
	825.696	825.694	1.3	TG(48:2)	C51H94O6	[M+Na]+	-9.02283	-3.1736	3.2285
	827.711	827.71	1.2	TG(48:1)	C51H96O6	[M+Na]+	-10.1351	-3.3413	3.2775
	839.712	839.71	1.9	TG(49:2)	C52H96O6	[M+Na]+	-2.42518	-1.2781	1.8784
	841.67	841.67	0.6	TG(53:9)	C56H90O6	[M+H-H2O]+	-5.14403	-2.3629	2.172
		841.668	1.7	PA(46:1(OH))	C49H95O9P	[M+H-H2O]+
		841.668	1.7	PG(P-43:1)	C49H95O9P	[M+H-H2O]+
		841.668	1.8	DG(51:8)	C54H90O5	[M+Na]+
		841.666	4.1	PA(O-44:0(OH))	C47H95O8P	[M+Na]+
		841.668	1.6	TG(48:2)	C51H94O6	[M+K]+
		841.666	4.2	DG(49:5)	C52H92O5	[M+2Na-H]+
		841.666	4.2	TG(O-49:5)	C52H92O5	[M+2Na-H]+
		841.666	4.2	TG(P-49:4)	C52H92O5	[M+2Na-H]+
	841.727	841.726	1.5	TG(49:1)	C52H98O6	[M+Na]+	-2.62474	-1.3922	1.9021
	843.686	843.686	0.2	TG(53:8)	C56H92O6	[M+H-H2O]+	-5.94636	-2.572	2.5159
		843.684	2.2	PA(46:0(OH))	C49H97O9P	[M+H-H2O]+
		843.684	2.2	PG(O-43:1)	C49H97O9P	[M+H-H2O]+
		843.684	2.2	PG(P-43:0)	C49H97O9P	[M+H-H2O]+
		843.684	2.2	DG(51:7)	C54H92O5	[M+Na]+
		843.684	2.2	TG(P-51:6)	C54H92O5	[M+Na]+
		843.684	2	TG(48:1)	C51H96O6	[M+K]+
		843.681	4.6	DG(49:4)	C52H94O5	[M+2Na-H]+
		843.681	4.6	TG(O-49:4)	C52H94O5	[M+2Na-H]+
		843.681	4.6	TG(P-49:3)	C52H94O5	[M+2Na-H]+
	847.68	847.679	0.9	PG(O-42:0(OH))	C48H97O10P	[M+H-H2O]+	-2.06915	-1.049	1.6724
		847.679	0.9	TG(50:5)	C53H92O6	[M+Na]+
		847.676	3.4	TG(48:2)	C51H94O6	[M+2Na-H]+
	849.696	849.694	1.5	TG(50:4)	C53H94O6	[M+Na]+	-10.733	-3.424	4.3416
		849.692	3.9	TG(48:1)	C51H96O6	[M+2Na-H]+
	851.711	851.71	1.4	TG(50:3)	C53H96O6	[M+Na]+	-12.2451	-3.6141	3.5887
		851.707	3.8	TG(48:0)	C51H98O6	[M+2Na-H]+
	853.727	853.726	1.5	TG(50:2)	C53H98O6	[M+Na]+	-9.32227	-3.2206	2.9452
	855.742	855.741	1.2	TG(50:1)	C53H100O6	[M+Na]+	-8.78117	-3.1344	2.8881
	863.715	863.71	4.8	TG(51:4)	C54H96O6	[M+Na]+	-2.02151	-1.0154	1.669
	865.728	865.726	2.5	TG(51:3)	C54H98O6	[M+Na]+	-4.83209	-2.2727	3.1944
		865.723	4.9	TG(49:0)	C52H100O6	[M+2Na-H]+
	867.686	867.686	0.5	TG(55:10)	C58H92O6	[M+H-H2O]+	-9.33271	-3.2223	3.2976
		867.684	1.9	PA(48:2(OH))	C51H97O9P	[M+H-H2O]+
		867.684	1.9	PG(O-45:3)	C51H97O9P	[M+H-H2O]+
		867.684	1.9	PG(P-45:2)	C51H97O9P	[M+H-H2O]+
		867.684	1.9	DG(53:9)	C56H92O5	[M+Na]+
		867.681	4.3	PA(46:0)	C49H97O8P	[M+Na]+
		867.681	4.3	PA(O-46:1(OH))	C49H97O8P	[M+Na]+
		867.681	4.3	PA(P-46:0(OH))	C49H97O8P	[M+Na]+
		867.684	1.8	TG(50:3)	C53H96O6	[M+K]+
		867.681	4.3	DG(51:6)	C54H94O5	[M+2Na-H]+
		867.681	4.3	TG(O-51:6)	C54H94O5	[M+2Na-H]+
		867.681	4.3	TG(P-51:5)	C54H94O5	[M+2Na-H]+
	867.743	867.741	1.8	TG(51:2)	C54H100O6	[M+Na]+	-6.18009	-2.6276	3.5039
	869.702	869.702	0.1	TG(55:9)	C58H94O6	[M+H-H2O]+	-9.26355	-3.2115	2.8856
		869.699	2.3	PA(48:1(OH))	C51H99O9P	[M+H-H2O]+
		869.699	2.3	PG(O-45:2)	C51H99O9P	[M+H-H2O]+
		869.699	2.3	PG(P-45:1)	C51H99O9P	[M+H-H2O]+
		869.699	2.3	DG(53:8)	C56H94O5	[M+Na]+
		869.699	2.3	TG(P-53:7)	C56H94O5	[M+Na]+
		869.697	4.7	PA(O-46:0(OH))	C49H99O8P	[M+Na]+
		869.699	2.1	TG(50:2)	C53H98O6	[M+K]+
		869.697	4.7	DG(51:5)	C54H96O5	[M+2Na-H]+
		869.697	4.7	TG(O-51:5)	C54H96O5	[M+2Na-H]+
		869.697	4.7	TG(P-51:4)	C54H96O5	[M+2Na-H]+
	869.756	869.757	1	TG(51:1)	C54H102O6	[M+Na]+	-2.20566	-1.1412	1.7079
		869.751	4.7	WE(58:7)	C58H102O2	[M+K]+
	871.718	871.717	0.3	TG(55:8)	C58H96O6	[M+H-H2O]+	-8.78889	-3.1357	2.9771
		871.715	2.7	PA(48:0(OH))	C51H101O9P	[M+H-H2O]+
		871.715	2.7	PG(O-45:1)	C51H101O9P	[M+H-H2O]+
		871.715	2.7	PG(P-45:0)	C51H101O9P	[M+H-H2O]+
		871.715	2.7	DG(53:7)	C56H96O5	[M+Na]+
		871.715	2.7	TG(O-53:7)	C56H96O5	[M+Na]+
		871.715	2.7	TG(P-53:6)	C56H96O5	[M+Na]+
		871.715	2.6	TG(50:1)	C53H100O6	[M+K]+
	875.712	875.71	1.7	PG(O-44:0(OH))	C50H101O10P	[M+H-H2O]+	-18.577	-4.2155	4.9987
		875.71	1.8	TG(52:5)	C55H96O6	[M+Na]+
		875.707	4.2	TG(50:2)	C53H98O6	[M+2Na-H]+
	877.727	877.726	1.7	TG(52:4)	C55H98O6	[M+Na]+	-15.9581	-3.9962	3.5623
		877.723	4.1	TG(50:1)	C53H100O6	[M+2Na-H]+
	879.743	879.741	2.1	TG(52:3)	C55H100O6	[M+Na]+	-11.8669	-3.5689	3.9226
		879.739	4.5	TG(50:0)	C53H102O6	[M+2Na-H]+
	881.758	881.757	1.1	TG(52:2)	C55H102O6	[M+Na]+	-8.15594	-3.0279	2.5252
	891.684	891.684	0.6	PA(50:4(OH))	C53H97O9P	[M+H-H2O]+	-4.56433	-2.1904	2.0776
		891.686	1.8	TG(57:12)	C60H92O6	[M+H-H2O]+
		891.681	3	PA(48:2)	C51H97O8P	[M+Na]+
		891.681	3	PA(O-48:3(OH))	C51H97O8P	[M+Na]+
		891.681	3	PA(P-48:2(OH))	C51H97O8P	[M+Na]+
		891.684	0.5	TG(52:5)	C55H96O6	[M+K]+
		891.681	3	DG(53:8)	C56H94O5	[M+2Na-H]+
		891.681	3	TG(P-53:7)	C56H94O5	[M+2Na-H]+
	891.743	891.741	1.4	TG(53:4)	C56H100O6	[M+Na]+	-2.84552	-1.5087	2.3106
		891.739	3.8	TG(51:1)	C54H102O6	[M+2Na-H]+
	893.7	893.699	0.9	PA(50:3(OH))	C53H99O9P	[M+H-H2O]+	-21.6062	-4.4334	3.9242
		893.699	0.9	PG(P-47:3)	C53H99O9P	[M+H-H2O]+
		893.702	1.5	TG(57:11)	C60H94O6	[M+H-H2O]+
		893.697	3.3	PA(48:1)	C51H99O8P	[M+Na]+
		893.697	3.3	PA(O-48:2(OH))	C51H99O8P	[M+Na]+
		893.697	3.3	PA(P-48:1(OH))	C51H99O8P	[M+Na]+
		893.705	5	MGDG(42:0)	C51H98O10	[M+Na]+
		893.699	0.7	TG(52:4)	C55H98O6	[M+K]+
		893.697	3.3	DG(53:7)	C56H96O5	[M+2Na-H]+
		893.697	3.3	TG(O-53:7)	C56H96O5	[M+2Na-H]+
		893.697	3.3	TG(P-53:6)	C56H96O5	[M+2Na-H]+
	893.758	893.757	0.8	TG(53:3)	C56H102O6	[M+Na]+	-5.28877	-2.4029	3.3311
		893.755	3.2	TG(51:0)	C54H104O6	[M+2Na-H]+
	895.717	895.717	0.8	TG(57:10)	C60H96O6	[M+H-H2O]+	-14.0811	-3.8157	3.3461
		895.715	1.5	PA(50:2(OH))	C53H101O9P	[M+H-H2O]+
		895.715	1.5	PG(O-47:3)	C53H101O9P	[M+H-H2O]+
		895.715	1.5	PG(P-47:2)	C53H101O9P	[M+H-H2O]+
		895.715	1.6	DG(55:9)	C58H96O5	[M+Na]+
		895.715	1.6	TG(P-55:8)	C58H96O5	[M+Na]+
		895.713	3.9	PA(48:0)	C51H101O8P	[M+Na]+
		895.713	3.9	PA(O-48:1(OH))	C51H101O8P	[M+Na]+
		895.713	3.9	PA(P-48:0(OH))	C51H101O8P	[M+Na]+
		895.715	1.4	TG(52:3)	C55H100O6	[M+K]+
		895.713	4	DG(53:6)	C56H98O5	[M+2Na-H]+
		895.713	4	TG(O-53:6)	C56H98O5	[M+2Na-H]+
		895.713	4	TG(P-53:5)	C56H98O5	[M+2Na-H]+
	897.732	897.731	1.1	PA(50:1(OH))	C53H103O9P	[M+H-H2O]+	-7.85978	-2.9744	2.7115
		897.731	1.1	PG(O-47:2)	C53H103O9P	[M+H-H2O]+
		897.731	1.1	PG(P-47:1)	C53H103O9P	[M+H-H2O]+
		897.733	1.3	TG(57:9)	C60H98O6	[M+H-H2O]+
		897.731	1.1	DG(55:8)	C58H98O5	[M+Na]+
		897.731	1.1	TG(O-55:8)	C58H98O5	[M+Na]+
		897.731	1.1	TG(P-55:7)	C58H98O5	[M+Na]+
		897.728	3.5	PA(O-48:0(OH))	C51H103O8P	[M+Na]+
		897.731	1	TG(52:2)	C55H102O6	[M+K]+
		897.728	3.5	DG(53:5)	C56H100O5	[M+2Na-H]+
		897.728	3.5	TG(O-53:5)	C56H100O5	[M+2Na-H]+
		897.728	3.5	TG(P-53:4)	C56H100O5	[M+2Na-H]+
	901.726	901.726	0.6	PG(46:0)	C52H103O10P	[M+H-H2O]+	-12.5381	-3.6483	4.5679
		901.726	0.6	PG(O-46:1(OH))	C52H103O10P	[M+H-H2O]+
		901.726	0.6	PG(P-46:0(OH))	C52H103O10P	[M+H-H2O]+
		901.726	0.7	TG(54:6)	C57H98O6	[M+Na]+
		901.723	3.1	TG(52:3)	C55H100O6	[M+2Na-H]+
	903.742	903.741	1	PG(O-46:0(OH))	C52H105O10P	[M+H-H2O]+	-10.1076	-3.3374	3.1766
		903.741	1	TG(54:5)	C57H100O6	[M+Na]+
		903.739	3.4	TG(52:2)	C55H102O6	[M+2Na-H]+
	905.758	905.757	0.8	TG(54:4)	C57H102O6	[M+Na]+	-9.68429	-3.2757	2.7146
		905.755	3.2	TG(52:1)	C55H104O6	[M+2Na-H]+
	907.774	907.773	1.1	TG(54:3)	C57H104O6	[M+Na]+	-6.6507	-2.7335	2.4294
		907.77	3.5	TG(52:0)	C55H106O6	[M+2Na-H]+
	917.7	917.699	0.8	PA(52:5(OH))	C55H99O9P	[M+H-H2O]+	-4.60999	-2.2048	2.0441
		917.702	1.5	TG(59:13)	C62H94O6	[M+H-H2O]+
		917.697	3.2	PA(50:3)	C53H99O8P	[M+Na]+
		917.697	3.2	PA(O-50:4(OH))	C53H99O8P	[M+Na]+
		917.697	3.2	PA(P-50:3(OH))	C53H99O8P	[M+Na]+
		917.699	0.7	TG(54:6)	C57H98O6	[M+K]+
		917.697	3.3	DG(55:9)	C58H96O5	[M+2Na-H]+
		917.697	3.3	TG(P-55:8)	C58H96O5	[M+2Na-H]+
	919.715	919.715	0.3	PA(52:4(OH))	C55H101O9P	[M+H-H2O]+	-14.3047	-3.8384	3.8398
		919.717	2	TG(59:12)	C62H96O6	[M+H-H2O]+
		919.713	2.7	PA(50:2)	C53H101O8P	[M+Na]+
		919.713	2.7	PA(O-50:3(OH))	C53H101O8P	[M+Na]+
		919.713	2.7	PA(P-50:2(OH))	C53H101O8P	[M+Na]+
		919.715	0.2	TG(54:5)	C57H100O6	[M+K]+
		919.713	2.8	DG(55:8)	C58H98O5	[M+2Na-H]+
		919.713	2.8	TG(O-55:8)	C58H98O5	[M+2Na-H]+
		919.713	2.8	TG(P-55:7)	C58H98O5	[M+2Na-H]+
	921.731	921.731	0.7	PA(52:3(OH))	C55H103O9P	[M+H-H2O]+	-10.9972	-3.4591	3.3161
		921.731	0.7	PG(P-49:3)	C55H103O9P	[M+H-H2O]+
		921.733	1.7	TG(59:11)	C62H98O6	[M+H-H2O]+
		921.728	3.1	PA(50:1)	C53H103O8P	[M+Na]+
		921.728	3.1	PA(O-50:2(OH))	C53H103O8P	[M+Na]+
		921.728	3.1	PA(P-50:1(OH))	C53H103O8P	[M+Na]+
		921.731	0.6	TG(54:4)	C57H102O6	[M+K]+
		921.728	3.2	DG(55:7)	C58H100O5	[M+2Na-H]+
		921.728	3.2	TG(O-55:7)	C58H100O5	[M+2Na-H]+
		921.728	3.2	TG(P-55:6)	C58H100O5	[M+2Na-H]+
	923.747	923.746	1.1	PA(52:2(OH))	C55H105O9P	[M+H-H2O]+	-7.48447	-2.9038	2.7965
		923.746	1.1	PG(O-49:3)	C55H105O9P	[M+H-H2O]+
		923.746	1.1	PG(P-49:2)	C55H105O9P	[M+H-H2O]+
		923.749	1.3	TG(59:10)	C62H100O6	[M+H-H2O]+
		923.746	1.1	DG(57:9)	C60H100O5	[M+Na]+
		923.746	1.1	TG(P-57:8)	C60H100O5	[M+Na]+
		923.744	3.5	PA(50:0)	C53H105O8P	[M+Na]+
		923.744	3.5	PA(O-50:1(OH))	C53H105O8P	[M+Na]+
		923.744	3.5	PA(P-50:0(OH))	C53H105O8P	[M+Na]+
		923.746	1	TG(54:3)	C57H104O6	[M+K]+
		923.744	3.5	DG(55:6)	C58H102O5	[M+2Na-H]+
		923.744	3.5	TG(O-55:6)	C58H102O5	[M+2Na-H]+
		923.744	3.5	TG(P-55:5)	C58H102O5	[M+2Na-H]+
	925.76	925.762	1.5	PA(52:1(OH))	C55H107O9P	[M+H-H2O]+	-6.91563	-2.7899	1.3762
		925.762	1.5	PG(O-49:2)	C55H107O9P	[M+H-H2O]+
		925.764	3.9	TG(59:9)	C62H102O6	[M+H-H2O]+
		925.76	0.9	PA(O-50:0(OH))	C53H107O8P	[M+Na]+
		925.762	1.5	DG(57:8)	C60H102O5	[M+Na]+
		925.762	1.5	TG(O-57:8)	C60H102O5	[M+Na]+
		925.762	1.5	TG(P-57:7)	C60H102O5	[M+Na]+
		925.762	1.7	TG(54:2)	C57H106O6	[M+K]+
		925.76	0.9	DG(55:5)	C58H104O5	[M+2Na-H]+
		925.76	0.9	TG(O-55:5)	C58H104O5	[M+2Na-H]+
		925.76	0.9	TG(P-55:4)	C58H104O5	[M+2Na-H]+
	929.758	929.757	0.7	PG(48:0)	C54H107O10P	[M+H-H2O]+	-3.63399	-1.8616	2.1372
		929.757	0.7	PG(O-48:1(OH))	C54H107O10P	[M+H-H2O]+
		929.757	0.7	PG(P-48:0(OH))	C54H107O10P	[M+H-H2O]+
		929.757	0.8	TG(56:6)	C59H102O6	[M+Na]+
		929.755	3.2	TG(54:3)	C57H104O6	[M+2Na-H]+
	931.773	931.773	0.1	PG(O-48:0(OH))	C54H109O10P	[M+H-H2O]+	-2.91486	-1.5434	1.799
		931.773	0.2	TG(56:5)	C59H104O6	[M+Na]+
		931.77	2.6	TG(54:2)	C57H106O6	[M+2Na-H]+
	933.788	933.788	0.1	TG(56:4)	C59H106O6	[M+Na]+	-2.60512	-1.3813	1.8371
		933.786	2.5	TG(54:1)	C57H108O6	[M+2Na-H]+
	935.803	935.804	0.5	TG(56:3)	C59H108O6	[M+Na]+	-2.68399	-1.4244	2.2358
		935.801	1.9	TG(54:0)	C57H110O6	[M+2Na-H]+

## Sheet: Manuscript_Dermis_Up
	Table listing all statistically significant m/z values with a p < 0.05 and a signal intensity fold-change between diseased and control greater than 2. Tentative lipid identifications were assigned using the LipidMaps reference database with a mass accuracy tolerance of ± 5 mDa. aIdentifications highlighted by yellow are confirmed by tandem MS
	Measured m/za	Calculated m/z	Δm (mDa)	Compound ID	Neutral formula	Adduct	FC (HS/C)	log2FC	-log10(p)
	304.164	304.167	3.1	S1P(d14:2)	C14H28NO5P	[M+H-H2O]+	23.952	4.5821	5.7875
	332.196	332.199	2.2	S1P(d16:2)	C16H32NO5P	[M+H-H2O]+	13.441	3.7486	3.5464
	341.306	341.305	1.4	MG(18:0)	C21H42O4	[M+H-H2O]+	11.664	3.544	4.0932
	386.181	386.176	4.5	NAT(15:1)	C17H33NO4S	[M+K]+	16.662	4.0585	3.3324
	390.176	390.181	4.6	S1P(d16:1)	C16H34NO5P	[M+K]+	14.674	3.8752	4.2074
	392.192	392.196	4	S1P(d16:0)	C16H36NO5P	[M+K]+	18.554	4.2137	3.9773
	392.228	392.225	2.8	NAT(20:5)	C22H35NO4S	[M+H-H2O]+	27.908	4.8026	6.7408
	414.212	414.207	4.8	NAT(17:1)	C19H37NO4S	[M+K]+	25.624	4.6794	6.3069
	416.193	416.196	3.7	S1P(d18:2)	C18H36NO5P	[M+K]+	24.321	4.6042	7.0713
	416.228	416.223	4.7	NAT(17:0)	C19H39NO4S	[M+K]+	24.317	4.6039	5.4295
	418.208	418.212	4.3	S1P(d18:1)	C18H38NO5P	[M+K]+	22.096	4.4657	5.1166
	418.244	418.241	2.7	NAT(22:6)	C24H37NO4S	[M+H-H2O]+	27.486	4.7806	5.7086
	420.224	420.228	3.3	S1P(d18:0)	C18H40NO5P	[M+K]+	14.745	3.8821	3.487
	420.26	420.257	3.5	NAT(22:5)	C24H39NO4S	[M+H-H2O]+	21.345	4.4158	4.022
	426.212	426.207	4.8	NAT(18:2)	C20H37NO4S	[M+K]+	11.486	3.5217	3.4871
	430.244	430.239	5	NAT(18:0)	C20H41NO4S	[M+K]+	29.986	4.9062	6.4581
	441.239	441.24	1.1	LPA(20:4)	C23H39O7P	[M+H-H2O]+	29.261	4.8709	4.1443
		441.24	1.2	MG(22:6)	C25H38O4	[M+K]+
		441.235	3.7	LPA(O-16:0)	C19H41O6P	[M+2Na-H]+
	443.255	443.256	1	LPA(20:3)	C23H41O7P	[M+H-H2O]+	24.31	4.6035	4.9423
		443.256	1.1	MG(22:5)	C25H40O4	[M+K]+
	444.225	444.228	2.4	S1P(d20:2)	C20H40NO5P	[M+K]+	32.916	5.0407	6.9409
	444.26	444.257	2.7	HexSph(t14:1)	C20H39NO8	[M+Na]+	21.723	4.4412	6.3591
	446.24	446.243	3.7	S1P(d20:1)	C20H42NO5P	[M+K]+	41.851	5.3872	7.4245
	446.275	446.272	2.5	HexSph(t14:0)	C20H41NO8	[M+Na]+	27.936	4.8041	3.8141
	461.204	461.207	2.9	LPA(17:1)	C20H39O7P	[M+K]+	8.6264	3.1088	3.4197
	463.22	463.222	2.3	LPA(17:0)	C20H41O7P	[M+K]+	14.408	3.8488	3.4928
	465.236	465.24	4	LPA(22:6)	C25H39O7P	[M+H-H2O]+	17.353	4.1171	3.2579
	473.249	473.254	4.8	LysoSM(d16:2)	C21H43N2O5P	[M+K]+	21.055	4.3961	3.8916
	477.281	477.285	4.2	LysoSM(d16:0)	C21H47N2O5P	[M+K]+	30.775	4.9437	3.1984
	486.241	486.237	4.5	SHexSph(t14:0)	C20H41NO11S	[M+H-H2O]+	12.951	3.695	3.6972
	493.255	493.254	0.9	LPG(15:0)	C21H43O9P	[M+Na]+	17.348	4.1167	2.382
	501.281	501.285	4.4	LysoSM(d18:2)	C23H47N2O5P	[M+K]+	13.756	3.782	3.9476
	503.296	503.301	4.8	LysoSM(d18:1)	C23H49N2O5P	[M+K]+	25.604	4.6783	3.7684
	507.292	507.293	1	LysoSM(d18:2)	C23H47N2O5P	[M+2Na-H]+	16.169	4.0151	2.4789
	515.236	515.236	0.6	LPG(15:0)	C21H43O9P	[M+2Na-H]+	16.555	4.0492	2.4001
	530.271	530.27	0.6	NAT(26:6)	C28H45NO4S	[M+K]+	12.923	3.6919	3.354
	558.301	558.301	0.5	NAT(28:6)	C30H49NO4S	[M+K]+	14.139	3.8216	3.2912
	560.503	560.504	0.4	CAR(29:2)	C36H67NO4	[M+H-H2O]+	48.716	5.6063	3.1566
		560.501	2	Cer(d34:1)	C34H67NO3	[M+Na]+
	615.498	615.496	1.8	DG(34:2)	C37H68O5	[M+Na]+	13.508	3.7558	4.2264
	617.514	617.511	2.8	DG(34:1)	C37H70O5	[M+Na]+	23.906	4.5793	5.1426
	627.325	627.324	1	PG(22:0)	C28H55O10P	[M+2Na-H]+	22.044	4.4623	2.2669
	627.536	627.535	1.8	DG(38:4)	C41H72O5	[M+H-H2O]+	2.5763	1.3653	2.4847
		627.532	4.2	DG(O-36:3)	C39H72O4	[M+Na]+
		627.532	4.2	DG(P-36:2)	C39H72O4	[M+Na]+
	641.514	641.514	0.2	TG(38:4)	C41H70O6	[M+H-H2O]+	20.165	4.3338	5.0897
		641.511	2.6	DG(36:3)	C39H70O5	[M+Na]+
		641.509	5	DG(34:0)	C37H72O5	[M+2Na-H]+
	643.53	643.53	0.4	TG(38:3)	C41H72O6	[M+H-H2O]+	25.871	4.6932	5.0028
		643.527	2.8	DG(36:2)	C39H72O5	[M+Na]+
	647.503	647.503	0.4	DG(40:8)	C43H68O5	[M+H-H2O]+	2.804	1.4875	1.3328
		647.501	1.9	PA(O-33:0(OH))	C36H73O8P	[M+H-H2O]+
		647.501	2	DG(P-38:6)	C41H68O4	[M+Na]+
		647.501	1.8	DG(35:1)	C38H72O5	[M+K]+
		647.499	4.4	DG(O-36:4)	C39H70O4	[M+2Na-H]+
		647.499	4.4	DG(P-36:3)	C39H70O4	[M+2Na-H]+
	649.518	649.519	0.9	DG(40:7)	C43H70O5	[M+H-H2O]+	8.4674	3.0819	4.0487
		649.517	1.5	DG(O-38:6)	C41H70O4	[M+Na]+
		649.517	1.5	DG(P-38:5)	C41H70O4	[M+Na]+
		649.517	1.4	DG(35:0)	C38H74O5	[M+K]+
		649.514	3.9	DG(O-36:3)	C39H72O4	[M+2Na-H]+
		649.514	3.9	DG(P-36:2)	C39H72O4	[M+2Na-H]+
	653.552	653.55	1.2	DG(40:5)	C43H74O5	[M+H-H2O]+	3.002	1.5859	1.3178
		653.548	3.6	DG(O-38:4)	C41H74O4	[M+Na]+
		653.548	3.6	DG(P-38:3)	C41H74O4	[M+Na]+
	666.485	666.486	0.6	LPC(30:4)	C38H70NO7P	[M+H-H2O]+	23.115	4.5308	2.8966
		666.483	1.8	CerP(d36:2)	C36H70NO6P	[M+Na]+
	670.614	670.611	2.6	Cer(d42:2)	C42H81NO3	[M+Na]+	30.94	4.9514	4.0632
	671.576	671.574	2	CE(18:2)	C45H76O2	[M+Na]+	15.139	3.9202	3.6346
		671.574	2	WE(45:7)	C45H76O2	[M+Na]+
		671.571	4.4	WE(43:4)	C43H78O2	[M+2Na-H]+
	682.46	682.457	2.5	CerP(d36:2)	C36H70NO6P	[M+K]+	16.13	4.0117	3.3975
	697.48	697.48	0.3	PA(36:3(OH))	C39H71O9P	[M+H-H2O]+	19.155	4.2597	4.0391
		697.478	2.1	PA(34:1)	C37H71O8P	[M+Na]+
		697.478	2.1	PA(O-34:2(OH))	C37H71O8P	[M+Na]+
		697.478	2.1	PA(P-34:1(OH))	C37H71O8P	[M+Na]+
		697.48	0.4	TG(38:4)	C41H70O6	[M+K]+
		697.478	2.1	DG(39:7)	C42H68O5	[M+2Na-H]+
	704.443	704.44	2.4	SHexCer(d30:2)	C36H67NO11S	[M+H-H2O]+	13.344	3.7381	3.8735
		704.447	4.7	PS(O-28:0(OH))	C34H68NO10P	[M+Na]+
	713.454	713.454	0.4	PA(39:8)	C42H67O8P	[M+H-H2O]+	23.85	4.5759	2.6226
		713.452	2.6	PA(34:1)	C37H71O8P	[M+K]+
		713.452	2.6	PA(O-34:2(OH))	C37H71O8P	[M+K]+
		713.452	2.6	PA(P-34:1(OH))	C37H71O8P	[M+K]+
	719.463	719.465	1.6	PA(38:6(OH))	C41H69O9P	[M+H-H2O]+	18.379	4.2	3.8592
		719.462	0.8	PA(36:4)	C39H69O8P	[M+Na]+
		719.462	0.8	PA(O-36:5(OH))	C39H69O8P	[M+Na]+
		719.462	0.8	PA(P-36:4(OH))	C39H69O8P	[M+Na]+
		719.462	0.7	LPG(30:0)	C36H73O9P	[M+K]+
		719.462	0.7	PG(O-30:0)	C36H73O9P	[M+K]+
		719.46	3.2	PA(34:1)	C37H71O8P	[M+2Na-H]+
		719.46	3.2	PA(O-34:2(OH))	C37H71O8P	[M+2Na-H]+
		719.46	3.2	PA(P-34:1(OH))	C37H71O8P	[M+2Na-H]+
	721.48	721.48	0.7	PA(38:5(OH))	C41H71O9P	[M+H-H2O]+	10.228	3.3545	2.9528
		721.478	1.7	PA(36:3)	C39H71O8P	[M+Na]+
		721.478	1.7	PA(O-36:4(OH))	C39H71O8P	[M+Na]+
		721.478	1.7	PA(P-36:3(OH))	C39H71O8P	[M+Na]+
		721.476	4.1	PA(34:0)	C37H73O8P	[M+2Na-H]+
		721.476	4.1	PA(O-34:1(OH))	C37H73O8P	[M+2Na-H]+
		721.476	4.1	PA(P-34:0(OH))	C37H73O8P	[M+2Na-H]+
	722.556	722.554	2	HexCer(d34:1)	C40H77NO8	[M+Na]+	84.94	6.4084	4.7121
	723.496	723.496	0.2	PA(38:4(OH))	C41H73O9P	[M+H-H2O]+	18.792	4.2321	2.7337
		723.494	2.6	PA(36:2)	C39H73O8P	[M+Na]+
		723.494	2.6	PA(O-36:3(OH))	C39H73O8P	[M+Na]+
		723.494	2.6	PA(P-36:2(OH))	C39H73O8P	[M+Na]+
		723.496	0.1	TG(40:5)	C43H72O6	[M+K]+
	735.438	735.442	4.3	LPI(26:0)	C35H69O12P	[M+Na]+	31.003	4.9544	3.542
		735.442	4.3	PI(O-26:0)	C35H69O12P	[M+Na]+
		735.436	1.4	PA(36:4)	C39H69O8P	[M+K]+
		735.436	1.4	PA(O-36:5(OH))	C39H69O8P	[M+K]+
		735.436	1.4	PA(P-36:4(OH))	C39H69O8P	[M+K]+
	737.455	737.46	4.8	PI(28:0)	C37H71O13P	[M+H-H2O]+	11.629	3.5396	3.3162
		737.46	4.8	PI(P-28:0(OH))	C37H71O13P	[M+H-H2O]+
		737.452	3.4	PA(36:3)	C39H71O8P	[M+K]+
		737.452	3.4	PA(O-36:4(OH))	C39H71O8P	[M+K]+
		737.452	3.4	PA(P-36:3(OH))	C39H71O8P	[M+K]+
		737.46	4.9	MGDG(30:2)	C39H70O10	[M+K]+
	738.532	738.528	3.7	HexCer(d34:1)	C40H77NO8	[M+K]+	26.837	4.7462	3.5429
	739.47	739.467	2.5	PA(36:2)	C39H73O8P	[M+K]+	23.449	4.5515	2.7813
		739.467	2.5	PA(O-36:3(OH))	C39H73O8P	[M+K]+
		739.467	2.5	PA(P-36:2(OH))	C39H73O8P	[M+K]+
	745.479	745.48	1.2	PA(40:7(OH))	C43H71O9P	[M+H-H2O]+	18.183	4.1846	4.516
		745.478	1.2	PA(38:5)	C41H71O8P	[M+Na]+
		745.478	1.2	PA(O-38:6(OH))	C41H71O8P	[M+Na]+
		745.478	1.2	PA(P-38:5(OH))	C41H71O8P	[M+Na]+
		745.478	1.1	LPG(32:1)	C38H75O9P	[M+K]+
		745.478	1.1	PA(35:0(OH))	C38H75O9P	[M+K]+
		745.478	1.1	PG(O-32:1)	C38H75O9P	[M+K]+
		745.478	1.1	PG(P-32:0)	C38H75O9P	[M+K]+
		745.476	3.6	PA(36:2)	C39H73O8P	[M+2Na-H]+
		745.476	3.6	PA(O-36:3(OH))	C39H73O8P	[M+2Na-H]+
		745.476	3.6	PA(P-36:2(OH))	C39H73O8P	[M+2Na-H]+
		745.484	4.6	MGDG(30:1)	C39H72O10	[M+2Na-H]+
	746.507	746.505	2.4	LacCer(d27:1)	C39H73NO13	[M+H-H2O]+	9.3056	3.2181	2.2356
		746.512	4.6	PC(35:6)	C43H74NO8P	[M+H-H2O]+
		746.512	4.6	PE(38:6)	C43H74NO8P	[M+H-H2O]+
		746.512	4.6	PE(P-38:6(OH))	C43H74NO8P	[M+H-H2O]+
		746.51	2.2	PE(O-36:5)	C41H74NO7P	[M+Na]+
		746.51	2.2	PE(P-36:4)	C41H74NO7P	[M+Na]+
		746.51	2.3	PC(O-30:0(OH))	C38H78NO8P	[M+K]+
		746.51	2.3	PE(O-33:0(OH))	C38H78NO8P	[M+K]+
		746.507	0.2	PC(P-31:1)	C39H76NO7P	[M+2Na-H]+
		746.507	0.2	PE(O-34:2)	C39H76NO7P	[M+2Na-H]+
		746.507	0.2	PE(P-34:1)	C39H76NO7P	[M+2Na-H]+
	747.495	747.496	0.7	PA(40:6(OH))	C43H73O9P	[M+H-H2O]+	15.853	3.9866	2.9731
		747.494	1.7	PA(38:4)	C41H73O8P	[M+Na]+
		747.494	1.7	PA(O-38:5(OH))	C41H73O8P	[M+Na]+
		747.494	1.7	PA(P-38:4(OH))	C41H73O8P	[M+Na]+
		747.494	1.6	LPG(32:0)	C38H77O9P	[M+K]+
		747.494	1.6	PG(O-32:0)	C38H77O9P	[M+K]+
		747.491	4.1	PA(36:1)	C39H75O8P	[M+2Na-H]+
		747.491	4.1	PA(O-36:2(OH))	C39H75O8P	[M+2Na-H]+
		747.491	4.1	PA(P-36:1(OH))	C39H75O8P	[M+2Na-H]+
		747.499	4.1	MGDG(30:0)	C39H74O10	[M+2Na-H]+
	759.437	759.442	4.7	LPI(28:2)	C37H69O12P	[M+Na]+	17.853	4.1581	3.1973
		759.432	4.9	SQDG(28:1)	C37H68O12S	[M+Na]+
		759.436	1.1	PA(38:6)	C41H69O8P	[M+K]+
		759.436	1.1	PA(P-38:6(OH))	C41H69O8P	[M+K]+
	761.452	761.448	4.3	SQDG(28:0)	C37H70O12S	[M+Na]+	17.624	4.1394	2.4381
		761.452	0.5	PA(38:5)	C41H71O8P	[M+K]+
		761.452	0.5	PA(O-38:6(OH))	C41H71O8P	[M+K]+
		761.452	0.5	PA(P-38:5(OH))	C41H71O8P	[M+K]+
	762.479	762.48	0.4	SHexCer(d31:0)	C37H73NO11S	[M+Na]+	12.24	3.6135	1.8958
		762.483	4.2	PE(O-36:5)	C41H74NO7P	[M+K]+
		762.483	4.2	PE(P-36:4)	C41H74NO7P	[M+K]+
	763.47	763.473	3.2	LPI(28:0)	C37H73O12P	[M+Na]+	21.091	4.3986	4.6768
		763.473	3.2	PI(O-28:0)	C37H73O12P	[M+Na]+
		763.467	2.5	PA(38:4)	C41H73O8P	[M+K]+
		763.467	2.5	PA(O-38:5(OH))	C41H73O8P	[M+K]+
		763.467	2.5	PA(P-38:4(OH))	C41H73O8P	[M+K]+
	765.487	765.491	4.5	PI(30:0)	C39H75O13P	[M+H-H2O]+	9.9557	3.3155	2.6344
		765.491	4.5	PI(O-30:1(OH))	C39H75O13P	[M+H-H2O]+
		765.491	4.5	PI(P-30:0(OH))	C39H75O13P	[M+H-H2O]+
		765.483	3.6	PA(38:3)	C41H75O8P	[M+K]+
		765.483	3.6	PA(O-38:4(OH))	C41H75O8P	[M+K]+
		765.483	3.6	PA(P-38:3(OH))	C41H75O8P	[M+K]+
		765.491	4.7	MGDG(32:2)	C41H74O10	[M+K]+
	767.502	767.507	4.9	PI(O-30:0(OH))	C39H77O13P	[M+H-H2O]+	12.309	3.6217	3.5188
		767.499	3.2	PA(38:2)	C41H77O8P	[M+K]+
		767.499	3.2	PA(O-38:3(OH))	C41H77O8P	[M+K]+
		767.499	3.2	PA(P-38:2(OH))	C41H77O8P	[M+K]+
	768.492	768.496	4.2	PE(40:9)	C45H72NO8P	[M+H-H2O]+	10.787	3.4312	2.6266
		768.494	2	PC(32:2)	C40H76NO8P	[M+K]+
		768.494	2	PE(35:2)	C40H76NO8P	[M+K]+
		768.494	2	PE(P-35:2(OH))	C40H76NO8P	[M+K]+
		768.491	0.6	PE(O-36:5)	C41H74NO7P	[M+2Na-H]+
		768.491	0.6	PE(P-36:4)	C41H74NO7P	[M+2Na-H]+
	772.526	772.528	1.8	PC(37:7)	C45H76NO8P	[M+H-H2O]+	22.641	4.5009	2.7166
		772.528	1.8	PE(40:7)	C45H76NO8P	[M+H-H2O]+
		772.525	0.6	PE(O-38:6)	C43H76NO7P	[M+Na]+
		772.525	0.6	PE(P-38:5)	C43H76NO7P	[M+Na]+
		772.525	0.5	PC(32:0)	C40H80NO8P	[M+K]+
		772.525	0.5	PC(O-32:1(OH))	C40H80NO8P	[M+K]+
		772.525	0.5	PC(P-32:0(OH))	C40H80NO8P	[M+K]+
		772.525	0.5	PE(35:0)	C40H80NO8P	[M+K]+
		772.525	0.5	PE(O-35:1(OH))	C40H80NO8P	[M+K]+
		772.525	0.5	PE(P-35:0(OH))	C40H80NO8P	[M+K]+
		772.523	3	PC(P-33:2)	C41H78NO7P	[M+2Na-H]+
		772.523	3	PE(O-36:3)	C41H78NO7P	[M+2Na-H]+
		772.523	3	PE(P-36:2)	C41H78NO7P	[M+2Na-H]+
	774.541	774.543	2.5	PC(37:6)	C45H78NO8P	[M+H-H2O]+	25.775	4.6879	3.1372
		774.543	2.5	PE(40:6)	C45H78NO8P	[M+H-H2O]+
		774.543	2.5	PE(P-40:6(OH))	C45H78NO8P	[M+H-H2O]+
		774.536	4.5	LacCer(d29:1)	C41H77NO13	[M+H-H2O]+
		774.541	0.1	PE(O-38:5)	C43H78NO7P	[M+Na]+
		774.541	0.1	PE(P-38:4)	C43H78NO7P	[M+Na]+
		774.541	0.2	PC(O-32:0(OH))	C40H82NO8P	[M+K]+
		774.541	0.2	PE(O-35:0(OH))	C40H82NO8P	[M+K]+
		774.538	2.3	PC(O-33:2)	C41H80NO7P	[M+2Na-H]+
		774.538	2.3	PC(P-33:1)	C41H80NO7P	[M+2Na-H]+
		774.538	2.3	PE(O-36:2)	C41H80NO7P	[M+2Na-H]+
		774.538	2.3	PE(P-36:1)	C41H80NO7P	[M+2Na-H]+
	778.479	778.475	4.5	SHexCer(t31:0)	C37H73NO12S	[M+Na]+	19.466	4.2829	3.9579
		778.478	0.7	PC(33:4)	C41H74NO8P	[M+K]+
		778.478	0.7	PE(36:4)	C41H74NO8P	[M+K]+
		778.478	0.7	PE(O-36:5(OH))	C41H74NO8P	[M+K]+
		778.478	0.7	PE(P-36:4(OH))	C41H74NO8P	[M+K]+
	780.495	780.494	1.3	PC(33:3)	C41H76NO8P	[M+K]+	35.53	5.151	4.5781
		780.494	1.3	PE(36:3)	C41H76NO8P	[M+K]+
		780.494	1.3	PE(O-36:4(OH))	C41H76NO8P	[M+K]+
		780.494	1.3	PE(P-36:3(OH))	C41H76NO8P	[M+K]+
		780.491	3.9	LPC(34:6)	C42H74NO7P	[M+2Na-H]+
	784.467	784.471	4.5	PI-Cer(d31:0)	C37H74NO11P	[M+2Na-H]+	13.834	3.7902	3.5077
	784.529	784.528	1	PC(38:8)	C46H76NO8P	[M+H-H2O]+	10.266	3.3598	3.6875
		784.525	3.3	PC(33:1)	C41H80NO8P	[M+K]+
		784.525	3.3	PC(O-33:2(OH))	C41H80NO8P	[M+K]+
		784.525	3.3	PC(P-33:1(OH))	C41H80NO8P	[M+K]+
		784.525	3.3	PE(36:1)	C41H80NO8P	[M+K]+
		784.525	3.3	PE(O-36:2(OH))	C41H80NO8P	[M+K]+
		784.525	3.3	PE(P-36:1(OH))	C41H80NO8P	[M+K]+
	787.469	787.473	4.4	LPI(30:2)	C39H73O12P	[M+Na]+	17.951	4.166	2.8601
		787.473	4.4	PI(P-30:1)	C39H73O12P	[M+Na]+
		787.467	1.3	PA(40:6)	C43H73O8P	[M+K]+
		787.467	1.3	PA(P-40:6(OH))	C43H73O8P	[M+K]+
	789.485	789.489	3.9	LPI(30:1)	C39H75O12P	[M+Na]+	13.34	3.7377	3.1706
		789.489	3.9	PI(O-30:1)	C39H75O12P	[M+Na]+
		789.489	3.9	PI(P-30:0)	C39H75O12P	[M+Na]+
		789.483	1.8	PA(40:5)	C43H75O8P	[M+K]+
		789.483	1.8	PA(O-40:6(OH))	C43H75O8P	[M+K]+
		789.483	1.8	PA(P-40:5(OH))	C43H75O8P	[M+K]+
	790.536	790.538	2.3	PC(37:6(OH))	C45H78NO9P	[M+H-H2O]+	12.61	3.6565	1.4805
		790.538	2.3	PE(40:6(OH))	C45H78NO9P	[M+H-H2O]+
		790.531	4.7	LacCer(t29:1)	C41H77NO14	[M+H-H2O]+
		790.536	0.1	PC(35:4)	C43H78NO8P	[M+Na]+
		790.536	0.1	PE(38:4)	C43H78NO8P	[M+Na]+
		790.536	0.1	PE(O-38:5(OH))	C43H78NO8P	[M+Na]+
		790.536	0.1	PE(P-38:4(OH))	C43H78NO8P	[M+Na]+
		790.533	2.5	PC(33:1)	C41H80NO8P	[M+2Na-H]+
		790.533	2.5	PC(O-33:2(OH))	C41H80NO8P	[M+2Na-H]+
		790.533	2.5	PC(P-33:1(OH))	C41H80NO8P	[M+2Na-H]+
		790.533	2.5	PE(36:1)	C41H80NO8P	[M+2Na-H]+
		790.533	2.5	PE(O-36:2(OH))	C41H80NO8P	[M+2Na-H]+
		790.533	2.5	PE(P-36:1(OH))	C41H80NO8P	[M+2Na-H]+
	794.509	794.512	2.6	PE(42:10)	C47H74NO8P	[M+H-H2O]+	11.913	3.5745	3.5044
		794.51	0.4	PC(34:3)	C42H78NO8P	[M+K]+
		794.51	0.4	PC(O-34:4(OH))	C42H78NO8P	[M+K]+
		794.51	0.4	PC(P-34:3(OH))	C42H78NO8P	[M+K]+
		794.51	0.4	PE(37:3)	C42H78NO8P	[M+K]+
		794.507	2.2	PE(O-38:6)	C43H76NO7P	[M+2Na-H]+
		794.507	2.2	PE(P-38:5)	C43H76NO7P	[M+2Na-H]+
	796.524	796.528	3.3	PE(42:9)	C47H76NO8P	[M+H-H2O]+	14.463	3.8543	3.2336
		796.525	1	PC(34:2)	C42H80NO8P	[M+K]+
		796.525	1	PC(O-34:3(OH))	C42H80NO8P	[M+K]+
		796.525	1	PC(P-34:2(OH))	C42H80NO8P	[M+K]+
		796.525	1	PE(37:2)	C42H80NO8P	[M+K]+
		796.525	1	PE(P-37:2(OH))	C42H80NO8P	[M+K]+
		796.523	1.5	PE(O-38:5)	C43H78NO7P	[M+2Na-H]+
		796.523	1.5	PE(P-38:4)	C43H78NO7P	[M+2Na-H]+
	804.495	804.49	4.8	SHexCer(t33:1)	C39H75NO12S	[M+Na]+	12.612	3.6568	3.4633
		804.5	4.8	PI-Cer(t33:1)	C39H76NO12P	[M+Na]+
		804.494	1	PC(35:5)	C43H76NO8P	[M+K]+
		804.494	1	PE(38:5)	C43H76NO8P	[M+K]+
		804.494	1	PE(O-38:6(OH))	C43H76NO8P	[M+K]+
		804.494	1	PE(P-38:5(OH))	C43H76NO8P	[M+K]+
	806.511	806.515	4.5	PI-Cer(t33:0)	C39H78NO12P	[M+Na]+	26.356	4.7201	4.3777
		806.51	1.3	PC(35:4)	C43H78NO8P	[M+K]+
		806.51	1.3	PE(38:4)	C43H78NO8P	[M+K]+
		806.51	1.3	PE(O-38:5(OH))	C43H78NO8P	[M+K]+
		806.51	1.3	PE(P-38:4(OH))	C43H78NO8P	[M+K]+
	806.651	806.648	3.3	HexCer(d40:1)	C46H89NO8	[M+Na]+	22.709	4.5052	3.1709
	808.466	808.464	1.7	SHexCer(t32:0)	C38H75NO12S	[M+K]+	13.307	3.7341	4.871
		808.462	4.3	SHexCer(d33:2)	C39H73NO11S	[M+2Na-H]+
	810.483	810.487	4.2	PI-Cer(d33:1)	C39H76NO11P	[M+2Na-H]+	17.891	4.1612	4.0806
		810.487	4.2	PS(33:0(OH))	C39H76NO11P	[M+2Na-H]+
	820.469	820.473	4.3	PS(36:5(OH))	C42H72NO11P	[M+Na]+	25.266	4.6591	2.5224
		820.474	4.4	PI-Cer(t33:1)	C39H76NO12P	[M+K]+
		820.471	1.9	PI-Cer(d34:3)	C40H74NO11P	[M+2Na-H]+
		820.471	1.9	PS(34:2(OH))	C40H74NO11P	[M+2Na-H]+
	820.528	820.528	0.5	PE(44:11)	C49H76NO8P	[M+H-H2O]+	14.806	3.8881	2.7924
		820.531	3	PI-Cer(t34:0)	C40H80NO12P	[M+Na]+
		820.525	2.7	PC(36:4)	C44H80NO8P	[M+K]+
		820.525	2.7	PC(O-36:5(OH))	C44H80NO8P	[M+K]+
		820.525	2.7	PC(P-36:4(OH))	C44H80NO8P	[M+K]+
		820.525	2.7	PE(39:4)	C44H80NO8P	[M+K]+
	822.485	822.489	4.1	PS(36:4(OH))	C42H74NO11P	[M+Na]+	61.2	5.9355	4.3623
		822.489	4.3	PI-Cer(t33:0)	C39H78NO12P	[M+K]+
		822.487	1.7	PI-Cer(d34:2)	C40H76NO11P	[M+2Na-H]+
		822.487	1.7	PS(34:1(OH))	C40H76NO11P	[M+2Na-H]+
	824.558	824.559	0.5	PE(44:9)	C49H80NO8P	[M+H-H2O]+	34.448	5.1064	4.5727
		824.557	1.8	PC(36:2)	C44H84NO8P	[M+K]+
		824.557	1.8	PC(O-36:3(OH))	C44H84NO8P	[M+K]+
		824.557	1.8	PC(P-36:2(OH))	C44H84NO8P	[M+K]+
		824.557	1.8	PE(39:2)	C44H84NO8P	[M+K]+
		824.554	4.3	PE(O-40:5)	C45H82NO7P	[M+2Na-H]+
		824.554	4.3	PE(P-40:4)	C45H82NO7P	[M+2Na-H]+
	828.495	828.494	1.3	PC(37:7)	C45H76NO8P	[M+K]+	22.736	4.5069	2.1756
		828.494	1.3	PE(40:7)	C45H76NO8P	[M+K]+
		828.497	2	PI-Cer(t33:0)	C39H78NO12P	[M+2Na-H]+
	832.527	832.531	4.1	PI-Cer(t35:1)	C41H80NO12P	[M+Na]+	20.549	4.361	3.7501
		832.525	1.6	PC(37:5)	C45H80NO8P	[M+K]+
		832.525	1.6	PE(40:5)	C45H80NO8P	[M+K]+
		832.525	1.6	PE(O-40:6(OH))	C45H80NO8P	[M+K]+
		832.525	1.6	PE(P-40:5(OH))	C45H80NO8P	[M+K]+
	832.666	832.664	2.8	HexCer(d42:2)	C48H91NO8	[M+Na]+	96.497	6.5924	5.7786
	834.545	834.543	1.6	PC(42:11)	C50H78NO8P	[M+H-H2O]+	12.806	3.6788	3.5344
		834.547	1.8	PI-Cer(t35:0)	C41H82NO12P	[M+Na]+
		834.541	3.9	PC(37:4)	C45H82NO8P	[M+K]+
		834.541	3.9	PE(40:4)	C45H82NO8P	[M+K]+
		834.541	3.9	PE(O-40:5(OH))	C45H82NO8P	[M+K]+
		834.541	3.9	PE(P-40:4(OH))	C45H82NO8P	[M+K]+
	834.683	834.679	3.2	HexCer(d42:1)	C48H93NO8	[M+Na]+	53.211	5.7336	4.2184
	836.499	836.495	3.6	SHexCer(t34:0)	C40H79NO12S	[M+K]+	21.013	4.3932	2.737
		836.502	3.4	PI-Cer(d35:2)	C41H78NO11P	[M+2Na-H]+
		836.502	3.4	PS(35:1(OH))	C41H78NO11P	[M+2Na-H]+
	838.514	838.518	4.3	PI-Cer(d35:1)	C41H80NO11P	[M+2Na-H]+	28.342	4.8249	3.04
		838.518	4.3	PS(35:0(OH))	C41H80NO11P	[M+2Na-H]+
	840.528	840.524	4.2	SHexCer(d35:0)	C41H81NO11S	[M+2Na-H]+	39.874	5.3174	3.097
	844.469	844.473	4.7	PS(38:7(OH))	C44H72NO11P	[M+Na]+	56.996	5.8328	4.8222
		844.471	2.3	PS(36:4(OH))	C42H74NO11P	[M+2Na-H]+
	848.641	848.638	3.6	PI-Cer(d40:0)	C46H92NO11P	[M+H-H2O]+	14.916	3.8988	3.9338
		848.638	3.5	HexCer(d42:2)	C48H91NO8	[M+K]+
	854.515	854.513	2.4	PI-Cer(t35:1)	C41H80NO12P	[M+2Na-H]+	19.13	4.2578	4.5946
	856.53	856.529	1.8	PI-Cer(t35:0)	C41H82NO12P	[M+2Na-H]+	35.435	5.1471	6.7728
	884.61	884.607	3	LacCer(d34:1)	C46H87NO13	[M+Na]+	403.39	8.656	5.5586
	900.584	900.581	3.1	LacCer(d34:1)	C46H87NO13	[M+K]+	183.21	7.5174	5.484
	968.704	968.708	3.4	PC(48:6)	C56H100NO8P	[M+Na]+	32.909	5.0404	3.0043
		968.708	3.4	PC(P-48:6(OH))	C56H100NO8P	[M+Na]+
		968.708	3.4	PE(51:6)	C56H100NO8P	[M+Na]+
		968.701	3.6	LacCer(d40:1)	C52H99NO13	[M+Na]+
		968.708	3.6	PC(45:1(OH))	C53H104NO9P	[M+K]+
		968.708	3.6	PE(48:1(OH))	C53H104NO9P	[M+K]+
		968.708	3.6	PS(O-47:1)	C53H104NO9P	[M+K]+
		968.708	3.6	PS(P-47:0)	C53H104NO9P	[M+K]+
		968.706	1	PC(46:3)	C54H102NO8P	[M+2Na-H]+
		968.706	1	PC(O-46:4(OH))	C54H102NO8P	[M+2Na-H]+
		968.706	1	PC(P-46:3(OH))	C54H102NO8P	[M+2Na-H]+
		968.706	1	PE(49:3)	C54H102NO8P	[M+2Na-H]+
		968.706	1	PE(P-49:3(OH))	C54H102NO8P	[M+2Na-H]+
	992.705	992.71	5	PC(52:10(OH))	C60H100NO9P	[M+H-H2O]+	28.781	4.847	3.0218
		992.708	2.6	PC(50:8)	C58H100NO8P	[M+Na]+
		992.708	2.6	PE(53:8)	C58H100NO8P	[M+Na]+
		992.701	4.5	LacCer(d42:3)	C54H99NO13	[M+Na]+
		992.708	2.7	PC(47:3(OH))	C55H104NO9P	[M+K]+
		992.708	2.7	PE(50:3(OH))	C55H104NO9P	[M+K]+
		992.708	2.7	PS(O-49:3)	C55H104NO9P	[M+K]+
		992.708	2.7	PS(P-49:2)	C55H104NO9P	[M+K]+
		992.706	0.1	PC(48:5)	C56H102NO8P	[M+2Na-H]+
		992.706	0.1	PC(O-48:6(OH))	C56H102NO8P	[M+2Na-H]+
		992.706	0.1	PC(P-48:5(OH))	C56H102NO8P	[M+2Na-H]+
		992.706	0.1	PE(51:5)	C56H102NO8P	[M+2Na-H]+
	994.72	994.716	3.6	LacCer(d42:2)	C54H101NO13	[M+Na]+	180.87	7.4988	6.002
	996.732	996.732	0.3	LacCer(d42:1)	C54H103NO13	[M+Na]+	63.837	5.9963	3.5357
		996.737	4.9	PC(48:3)	C56H106NO8P	[M+2Na-H]+
		996.737	4.9	PC(O-48:4(OH))	C56H106NO8P	[M+2Na-H]+
		996.737	4.9	PC(P-48:3(OH))	C56H106NO8P	[M+2Na-H]+
		996.737	4.9	PE(51:3)	C56H106NO8P	[M+2Na-H]+
